# Supplementary material for: Comparative performance evaluation of large language models in answering esophageal cancer-related questions: a multi-model assessment study
Source: Front Digit Health. 2025 Oct 7;7:1670510. doi: 10.3389/fdgth.2025.1670510 (PMC12537878; doi:10.3389/fdgth.2025.1670510)
Supplement: Supplementary Table S1 — Sources and examples of common patient questions on esophageal cancer, including the official names of websites or journals, corresponding URLs, and the specific questions collected. [file Table1.xlsx]

## Sheet: Sheet1
Name of Institution or Journal	Website	Basic Knowledge of Esophageal Cancer	Preoperation	Surgery	Postoperation
MASSIVE BIO	https://massivebio.com/esophageal-cancer-faqs/	What are esophageal cancer risk factors?	How do I choose between treatment, surgery, chemotherapy, and radiotherapy?
		What are esophageal cancer signs and symptoms?
Topdoctors	https://www.topdoctors.co.uk/medical-articles/oesophageal-cancer-your-questions-answered	How is oesophageal cancer diagnosed?
		How is oesophageal cancer treated?
		What are the survival rates for esophageal cancer?
ESMO	https://www.esmo.org/for-patients/patient-guides/oesophageal-cancer-a-guide-for-patients	How common is esophageal cancer?
New York State Department of Health	https://www.health.ny.gov/statistics/cancer/registry/abouts/esophageal.htm	What should people know about esophageal cancer?
		What can I do to reduce my chances of getting esophageal cancer
UC DAVIS HEALTH	https://health.ucdavis.edu/surgery/specialties/cardio/esophagus.html	What is dumping syndrome?
City of Hope	https://www.cancercenter.com/cancer-types/esophageal-cancer/questions	What is esophageal cancer?		How can treatment-related side effects be managed?
				Does an esophageal stent impact your radiation treatment plan for a patient with non-metastatic GE junction adenocarcinoma?
				How do you manage unresectable esophageal cancer involving both the thoracic esophagus and GE junction?
MOFFITT CANCER CENTER	https://www.moffitt.org/cancers/esophageal-cancer/faqs/questions-to-ask-before-esophageal-cancer-surgery/	Can GERD lead to esophageal cancer?			What can I do if my treatment is ineffective or if my cancer comes back?
		Can vaping cause esophageal cancer?
Medscare	https://emedicine.medscape.com/article/277930-questions-and-answers#qna-toc?form=fpf	What can be used to predict survival in esophageal cancer?
		How do leak rates vary by location in an esophageal resection (esophagectomy) for esophageal cancer?
Penn Medicine	https://www.pennmedicine.org/cancer/types-of-cancer/esophageal-cancer/esophageal-cancer-treatment/about-your-esophagectomy-surgery#maincontent_0_rptNonQuestions_artFaqItem_7		Do I have to follow a special diet before my esophagectomy?	How long does it take to have an esophagectomy surgery?	How long will I have a feeding tube after surgery?
			Do I have to quit smoking before my esophagectomy?		How long will I be in the hospital after my esophagectomy?
			Should I exercise before my esophagectomy?
			Will I need a feeding tube before my esophagectomy?
RWJBarnabas Health	https://www.rwjbh.org/treatment-care/surgery/thoracic-surgery/thoracic-surgery-tests-and-procedures/esophagectomy/		How to prepare for esophagectomy procedure？
			What to expect before esophagectomy procedure？
Hull University Teaching Hospitals	https://www.hey.nhs.uk/patient-leaflet/oesophagectomy/		What happens before the operation?	What is involved in the operation?	What to expect after esophagectomy procedure？
					What can I expect when I go home?
					When can I return to work after my treatment?
CANCER CARE	https://www.cancercare.org/publications/356-after_an_esophageal_cancer_diagnosis_questions_to_ask_your_doctor		How can I cope with my emotions?
Canadian Task Force on Preventive Health Care	https://canadiantaskforce.ca/tools-resources/esophageal-adenocarcinoma-patient-faq/		What is involved in screening for esophageal cancer?
Cleveland Clinic	https://my.clevelandclinic.org/health/procedures/21054-esophagectomy	How quickly does esophageal cancer progress (get worse)?		What are the side effects and risks of an esophagectomy?	What happens after an esophagectomy?
				What happens during an esophagectomy?	When should I call my healthcare provider after an esophagectomy?
UNIVERSITY OF MICHIGAN HEALTH	https://www.uofmhealth.org/conditions-treatments/surgery/esophagectomy-support-group			Are these side effects normal?
				What type of care will I receive while I am in the hospital?
				What can I do to maintain my weight?
ROSWELL PARK	https://www.roswellpark.org/cancertalk/202308/5-questions-ask-your-esophageal-surgeon			How to minimize long-term side effects?
World Laparoscopy Hospital	https://www.laparoscopyhospital.com/esophageal-resection.html			Will this surgery cure patient’s cancer? Does it let a patient live longer?	How much discomfort can one expect for the short term? In the long run?
UPMC	https://www.upmc.com/services/esophageal-lung-surgery-institute/treatments/esophageal-surgery/minimally-invasive-esophagectomy			What Is Minimally Invasive Esophagectomy (MIE)?
University of Rochester Medical Center	https://www.urmc.rochester.edu/encyclopedia/content.aspx?contenttypeid=34&contentid=BEsoT3			When might surgery be used for esophageal cancer?
Medical News Today	https://www.medicalnewstoday.com/articles/esophageal-cancer-surgery			What is the aim of esophagectomy?
SURGEONS GROUP OF BATON ROUGE	https://www.fmolhs.org/sgbr/services/surgical-oncology/esophageal-cancer			Is esophagectomy a major surgery?	How long is recovery from esophageal surgery?
					Can I eat normally after esophagectomy?
					Can esophageal cancer come back after surgery?
Far North Surgery	https://www.farnorthsurgery.com/blog/information-esophagectomy-treatment-must-know			What are the different kinds of esophagectomy?
American Cancer Society	https://www.cancer.org/cancer/types/esophagus-cancer/detection-diagnosis-staging/talking-with-doctor.html				How often will I have a check-up after esophageal surgery?
					How will we know if the treatment is working?
ORIGINAL ARTICLE	https://www.ncbi.nlm.nih.gov/pmc/articles/PMC8387257/pdf/10388_2021_Article_857.pdf				Will vocalization become difficult after treatment?
verywell health	https://www.verywellhealth.com/esophagectomy-everything-you-need-to-know-5199085				How long after the esophagetctomy can I start eating?
Vancouver Coastal Health	https://www.drannamcguire.com/after-esophagectomy				How can I avoid eating problems at home after my surgery?
					What activity can I do at home after surgery?
UHN Surgery and Critical Care	https://www.uhn.ca/Surgery/Thoracic_Surgery/Esophagectomy_Surgery_Guide				What can I expect to have on my body after esophagectomy?
					How can I manage my pain after an esophagectomy?
Mayo Clinic Comprehensive Cancer Center Blog	https://cancerblog.mayoclinic.org/2022/04/13/dr-shanda-blackmon-answers-questions-about-esophageal-cancer-treatment/			If I need surgery, will my esophagus be removed entirely?
MD Anderson Cancer Center	Esophageal cancer: 10 things to know | MD Anderson Cancer Center	Esophageal cancer affects three times as many men than women. Why is that?
American Oncology Network	https://www.aoncology.com/2020/07/15/stomach-and-esophageal-cancer/			Why do some people have radiation therapy and chemotherapy while others just have chemotherapy?
