# Supplementary material for: Comparative performance evaluation of large language models in answering esophageal cancer-related questions: a multi-model assessment study
Source: Front Digit Health. 2025 Oct 7;7:1670510. doi: 10.3389/fdgth.2025.1670510 (PMC12537878; doi:10.3389/fdgth.2025.1670510)
Supplement: Supplementary Table S2 — Initial responses from five LLMs to 65 patient questions, listing each question alongside the corresponding model-generated answers. [file Table2.xlsx]

## Sheet: ChatGPT-5.0
Prompt	Response from ChatGPT-5
1. What are esophageal cancer risk factors?	Major risk factors Esophageal adenocarcinoma (EAC) • Chronic gastroesophageal reflux disease (GERD): Frequent, long-standing reflux increases risk; symptom severity and duration matter. • Barrett’s esophagus: Intestinal metaplasia from chronic acid exposure is the strongest precursor lesion; risk rises with long Barrett’s segments and dysplasia. • Obesity (especially central adiposity): Promotes …
2. What are esophageal cancer signs and symptoms?	Early esophageal cancer is often silent; most patients present when the tumor has caused luminal narrowing or local irritation. Key symptoms (common and concerning): • Progressive dysphagia: Trouble swallowing solids that gradually progresses to soft foods and eventually liquids. This is the hallmark symptom. • Odynophagia: Painful swallowing, often described as a burning or sharp pain behind the…
3. How is esophageal cancer diagnosed?	As an esophageal cancer specialist, here’s how we diagnose the disease step by step, why each step matters, and what to expect. 1. Clinical assessment • Symptoms that raise concern: o Progressive dysphagia (first solids, then liquids) o Unintentional weight loss o Odynophagia (pain with swallowing) o Iron deficiency anemia, melena, or hematemesis o Persistent reflux symptoms despite therapy, ches…
4.How is esophageal cancer treated?	As an esophageal cancer specialist, I tailor treatment based on tumor type (adenocarcinoma vs squamous cell), stage (depth, nodes, metastasis), location (upper/mid/lower esophagus or GE junction), molecular markers, patient fitness, and goals (curative vs palliative). Here’s how we approach it: 1. Initial workup and staging • Endoscopy with biopsy to confirm histology and assess length, obstructi…
5. What are the survival rates for esophageal cancer?	I frame survival in terms of stage at diagnosis, histology (adenocarcinoma vs. squamous cell carcinoma), and treatment intent. The figures below are typical ranges from large registries (e.g., SEER, national audits) and contemporary series; individual prognosis varies with patient fitness, tumor biology, response to therapy, and treatment quality. Key points: • Early detection dramatically improv…
6. How common is esophageal cancer?	• Global burden: About 600,000 new cases per year worldwide, making it roughly the 7th most common cancer and the 6th leading cause of cancer death. • Lifetime risk: In many Western countries, lifetime risk is about 1 in 125–150 for men and 1 in 400–500 for women. Risk is substantially higher in certain regions. • Geographic variation: Incidence is highly uneven. o High-incidence “esophageal canc…
7. What should people know about esophageal cancer?	1) The two main types matter • Squamous cell carcinoma (ESCC): Arises from the squamous lining, typically in the upper/mid esophagus. Strongly linked to tobacco, alcohol, nitrosamines, caustic injury, achalasia, prior head/neck cancers, and nutritional deficiencies. More common in parts of Asia and Africa. • Adenocarcinoma (EAC): Arises from glandular cells, usually in the distal esophagus/GE jun…
8. What can I do to reduce my chances of getting esophageal cancer？	There are two main types—esophageal squamous cell carcinoma (ESCC) and esophageal adenocarcinoma (EAC)—and risk factors differ somewhat, but the prevention pillars overlap. Key actions with the strongest impact 1. Eliminate tobacco exposure • Quit smoking and avoid all nicotine products (including smokeless tobacco). Risk declines after quitting and continues to fall over time. • Avoid secondhand…
9. What is dumping syndrome?	I most often see “dumping syndrome” after surgeries that alter normal stomach anatomy or its connection to the esophagus—most notably after esophagectomy (especially with gastric conduit reconstruction) or gastric surgeries (e.g., partial/total gastrectomy). It’s a set of symptoms caused by rapid delivery of stomach contents into the small intestine. There are two main types, which can overlap: 1…
10. What is esophageal cancer?	As an esophageal cancer specialist, here’s how I describe it: • Definition: Esophageal cancer is a malignant tumor arising from the inner lining of the esophagus—the muscular tube that carries food and liquid from the throat to the stomach. Over time, cancer can grow through the wall of the esophagus and spread to nearby lymph nodes and distant organs (most commonly the liver, lungs, and bones). …
11. Can GERD lead to esophageal cancer?	Yes. Long-standing gastroesophageal reflux disease (GERD) can increase the risk of esophageal cancer—specifically esophageal adenocarcinoma. Here’s how the risk develops and what it means for you: • Mechanism: Chronic acid (and often bile) exposure injures the distal esophageal lining. Over time, some people develop Barrett’s esophagus—replacement of normal squamous lining with intestinal-type co…
12. Can vaping cause esophageal cancer?	As an esophageal cancer specialist, here’s how I counsel patients: • The short answer: We do not yet have definitive evidence that vaping (e-cigarettes) causes esophageal cancer, but there are biologically plausible risks and early signals that warrant caution. What we know: • Established risks: Smoking combustible cigarettes, heavy alcohol use, chronic gastroesophageal reflux/Barrett’s esophagus…
13. What can be used to predict survival in esophageal cancer?	As an esophageal cancer specialist, I think about survival prediction as a layered process that integrates tumor biology, patient factors, treatment details, and response over time. No single metric is sufficient; the strongest estimates come from combining variables in validated models. Here’s how we approach it: 1. Core clinicopathologic predictors • Stage (TNM, AJCC 8th): Most powerful predict…
14. How do leak rates vary by location in an esophageal resection (esophagectomy) for esophageal cancer?	Here’s a concise, evidence based overview of anastomotic leak risk after esophagectomy by anastomotic location, with practical context you can use in counseling and perioperative planning. Key definitions • Leak: Disruption of the esophagogastric anastomosis with extraluminal contrast, saliva, or gastric contents, clinically or radiographically. Graded by ECCG (type I–III) based on management. • …
15. Esophageal cancer affects three times as many men than women. Why is that?	As an esophageal cancer specialist, here’s how I explain the male predominance (roughly 3:1 overall, though it varies by histology and geography): 1. Different histologies drive different gaps • Esophageal adenocarcinoma (EAC): Very male predominant (often 4–8:1 in Western countries). This drives much of the overall 3:1 ratio where EAC is common. • Esophageal squamous cell carcinoma (ESCC): Still…
16. How quickly does esophageal cancer progress (get worse)?	Short answer • Esophageal cancer is generally a fast-moving cancer compared to many others. Untreated, it can progress from a localized tumor to lymph nodes and distant sites over months to a couple of years, not decades. That said, pace varies widely by subtype, stage at diagnosis, and patient factors. Key drivers of progression speed • Histology (cell type) o Esophageal adenocarcinoma (EAC): Of…
17. How do I choose between treatment, surgery, chemotherapy, and radiotherapy when I have esophageal caner?	Certainly. I’ll walk you through how specialists typically decide among surgery, chemotherapy, radiotherapy, and combined approaches for esophageal cancer. The best plan depends on tumor stage, location, histology (adenocarcinoma vs squamous cell carcinoma), your overall health, and your goals and preferences. Key factors that drive treatment selection • Cancer stage and resectability o Early, lo…
18. Do I have to follow a special diet before my esophagectomy?	1. Optimize nutrition status (weeks before surgery) • Goal: enter surgery well-nourished to lower complications and support healing. • High-protein, high-calorie intake: prioritize lean proteins, dairy or soy alternatives, eggs, legumes, nut butters, healthy oils, and complex carbs. • Oral nutrition supplements: shakes high in protein and calories (e.g., 20–30 g protein per serving) once or twice…
19. Do I have to quit smoking before my esophagectomy?	As an esophageal cancer surgeon, I strongly recommend stopping smoking as soon as possible before esophagectomy—and staying smoke free afterward. You don’t have to quit to be eligible everywhere, but continuing to smoke meaningfully increases risks and can affect timing and outcomes. Here’s what we know: Why quitting before surgery matters • Respiratory complications: Smoking inflames the airways…
20. Should I exercise before my esophagectomy?	As an esophageal cancer specialist, I generally encourage appropriately tailored exercise before esophagectomy. Preoperative exercise—often called “prehabilitation”—can improve fitness, reduce postoperative complications, shorten hospital stay, and speed recovery. The key is doing the right type and intensity for your current health and treatment stage. Here’s how I typically guide patients: 1. C…
21. Will I need a feeding tube before my esophagectomy?	As an esophageal cancer specialist, the short answer is: not everyone needs a feeding tube before esophagectomy, but it’s often recommended when nutrition is compromised or when we expect it to become compromised during neoadjuvant therapy. Here’s how I decide and what to expect: When I recommend a preoperative feeding tube (usually a jejunostomy, “J-tube”) • Significant weight loss or malnutriti…
22. How to Prepare for Esophagectomy Procedure？	Preparing for an esophagectomy is a team effort between you, your caregivers, and your healthcare team. The goal is to optimize your body, minimize risks, and set you up for the smoothest possible recovery. Here’s how I counsel my patients, step by step. 1) Understand Your Operation and Pathway • Know your operation type: minimally invasive (thoracoscopic/laparoscopic/robotic) vs. open; Ivor Lewi…
23. What to Expect Before Esophagectomy Procedure？	Here’s what I tell my patients and their families to expect in the weeks leading up to an esophagectomy. Details vary by center and by your specific diagnosis and health, but this is a reliable roadmap. Key goals before surgery • Optimize fitness and nutrition (to heal better and reduce complications) • Stage the cancer precisely (to choose the right operation and sequence) • Control symptoms (sw…
24. What happens before the operation?	Absolutely—speaking as an esophageal cancer specialist, here’s what typically happens before surgery (esophagectomy). The exact plan is tailored to your cancer stage, overall health, and the surgical approach, but these are the usual steps. 1) Treatment planning and staging confirmation • Multidisciplinary review: Your case is discussed by a tumor board (surgery, medical oncology, radiation oncol…
25. How can I cope with my emotions?	I’m really glad you asked—emotional coping is a central part of esophageal cancer care, and it deserves the same attention as scans and treatments. From a specialist’s perspective, here’s a practical, evidence-based approach that many of my patients find helpful. Key principles to remember • Your reactions are normal: Fear, anger, sadness, grief, and uncertainty come in waves—often around tests, …
26. What is involved in screening for esophageal cancer?	As an esophageal cancer specialist, here’s how I approach screening—who needs it, what tests we use, and how often. Key points upfront: • There is no population-wide screening for esophageal cancer. • We target screening to people at elevated risk, primarily for Barrett’s esophagus (the main precursor to esophageal adenocarcinoma) and, in certain regions/populations, for squamous cell carcinoma. …
27. How long does it take to have an esophagectomy surgery?	As an esophageal cancer surgeon, I typically counsel patients and families that an esophagectomy takes about 4–8 hours, with most cases falling in the 5–7 hour range. The exact length depends on several factors: • Surgical approach o Minimally invasive (laparoscopic/robotic): Often 4–6 hours in straightforward cases. o Open (thoracotomy and/or laparotomy): Commonly 6–8 hours. o Hybrid approaches …
28. Why do some people have radiation therapy and chemotherapy while others just have chemotherapy?	In short: we tailor treatment to the cancer’s stage, location, goals of therapy (cure vs. control), surgical plan, and the patient’s overall health. Here’s how we think about it: 1. Treatment intent: curative vs. palliative • Curative (localized/locally advanced disease): o Neoadjuvant chemoradiation (before surgery): For many resectable esophageal or gastroesophageal junction cancers, the standa…
29. How do you manage unresectable esophageal cancer involving both the thoracic esophagus and GE junction?	Key initial steps • Confirm unresectability: Multidisciplinary review (thoracic surgery, radiation oncology, GI, medical oncology) with dedicated contrast-enhanced CT chest/abdomen/pelvis, PET CT, and, when relevant, diagnostic laparoscopy for GEJ/subdiaphragmatic involvement. EUS if it changes radiation planning or nodal targeting. • Tissue profiling: Histology (squamous vs adenocarcinoma), PD L…
30. What are the side effects and risks of an esophagectomy?	Below is a practical, clinician-level overview of side effects and risks of esophagectomy (Ivor Lewis, McKeown, or transhiatal approaches), covering early postoperative complications, longer-term effects, and risk modifiers. Key early (in-hospital/first 30–90 days) risks • Anastomotic leak (5–15% depending on center/approach) o Presentation: fever, tachycardia, chest/neck sepsis, elevated drain a…
31. Are these side effects normal?	Short answer: Many of these effects are expected after esophagectomy, but “normal” depends on timing, severity, and impact on recovery. Some are common and self limited; others are red flags that need prompt evaluation. Here’s how I frame it for patients: Common and expected (usually improve over weeks–months) • Weight loss and early satiety: Nearly universal early on; 10–20% weight loss is commo…
32. How to minimize long-term side effects?	Absolutely—speaking as an esophageal cancer specialist, long-term side effects can be minimized with careful planning before treatment, meticulous technique during treatment, and proactive survivorship care afterward. The right strategy depends on your cancer stage, tumor location, treatment modality (surgery, chemotherapy, radiation, immunotherapy), and your baseline health. Below is a practical…
33. Will this surgery cure patient’s cancer? Does it let a patient live longer?	The honest answer is: “it depends.” Whether surgery will cure the cancer or extend life hinges on several key factors. Here’s how I’d assess it as an esophageal cancer specialist: Key factors that determine if surgery can be curative • Stage at diagnosis: o Early-stage (T1–T2, node-negative): Surgery (often with endoscopic resection for very early lesions or esophagectomy for deeper ones) can be …
34. What Is Minimally Invasive Esophagectomy (MIE)?	Absolutely. Speaking as an esophageal cancer specialist: Minimally Invasive Esophagectomy (MIE) is a surgical approach to remove all or part of the esophagus using small incisions, a camera, and specialized instruments rather than a large open incision. The goal is the same as an open esophagectomy—remove the cancer-bearing esophagus with an adequate margin, perform a thorough lymph node dissecti…
35. When might surgery be used for esophageal cancer?	As an esophageal cancer specialist, here’s how I think about when surgery is appropriate: 1. Core principle • Surgery is considered when the tumor is technically resectable and the patient is physiologically fit enough to tolerate an esophagectomy (a major operation with notable risks). • It is usually part of multimodality care—combined with endoscopic therapy, chemotherapy, and/or radiation—bas…
36. What is the aim of esophagectomy?	From an esophageal cancer specialist’s perspective, the aims of surgery are: 1. Oncologic cure and local control • Achieve an R0 resection: remove the primary tumor with negative proximal, distal, and radial margins. • Perform an adequate lymphadenectomy to accurately stage nodal disease and reduce regional recurrence. • Integrate with neoadjuvant/perioperative therapy to maximize pathologic resp…
37. Is esophagectomy a major surgery?	Here’s what that means in practical terms: • Scope and complexity: The operation involves removing part or all of the esophagus and reconstructing the digestive tract, typically by pulling up the stomach (gastric conduit) or using a segment of colon/jejunum. It often requires access to both the chest and abdomen (and sometimes the neck), via open, minimally invasive, or robot-assisted approaches.…
38. What happens during an esophagectomy?	Certainly. Speaking as an esophageal cancer specialist, here’s what typically happens during an esophagectomy, step by step, along with why each step matters and what patients can expect. Overview • Goal: Remove the cancerous portion of the esophagus with adequate margins, sample/remove lymph nodes for staging and control, and reconstruct the digestive tract—usually by pulling the stomach up to c…
39. What is involved in the operation?	Certainly. Speaking as an esophageal cancer surgeon, here’s what’s typically involved in the operation (esophagectomy), keeping in mind that exact details depend on tumor location, stage, patient fitness, and prior treatments. Overview • Goal: Remove the cancerous segment of the esophagus with adequate margins and nearby lymph nodes, then reconstruct the digestive tract—most commonly by pulling t…
40. What type of care will I receive while I am in the hospital?	As an esophageal cancer specialist, here’s what you can expect during a typical hospital stay, tailored to where you are in your treatment journey. The specifics vary by hospital and your individual plan, but the core goals are: stabilize and support you, deliver the planned treatment safely, prevent complications, control symptoms, and prepare you for a safe discharge. Key components of inpatien…
41. What can I do to maintain my weight?	Absolutely—speaking as an esophageal cancer specialist, maintaining weight is both a treatment goal and a predictor of better outcomes. Because esophageal cancer and its treatments (surgery, radiation, chemotherapy, immunotherapy) can impair swallowing and appetite, we focus on strategies that maximize calorie/protein intake safely while minimizing discomfort and complications. Here’s a structure…
42. What are the different kinds of esophagectomy?	As an esophageal cancer specialist, here’s how we classify and choose among esophagectomy approaches. The “right” operation depends on tumor location, stage, patient anatomy/comorbidity, and the need for lymph node clearance. Major types by anatomic approach • Ivor Lewis esophagectomy (transthoracic, two-incision: abdomen + right chest) o Conduit: usually gastric tube o Anastomosis: intrathoracic…
43. Does an esophageal stent impact your radiation treatment plan for a patient with non-metastatic GE junction adenocarcinoma?	Yes—an esophageal stent can materially influence the radiation plan for non metastatic GEJ adenocarcinoma. It doesn’t preclude definitive chemoradiation or pre op chemoradiation, but it adds planning nuances and risks that should be explicitly managed. Key considerations and how I handle them: 1. Target delineation and staging accuracy • Tumor visualization: Metallic or plastic stents can obscure…
44. How can treatment-related side effects be managed?	Key principles • Anticipate and prevent: Start prophylaxis (antiemetics, oral care, nutrition support) before symptoms escalate. • Monitor early and often: Weekly toxicity checks during active therapy; low threshold to adjust doses or schedules. • Multidisciplinary care: Close coordination with nutrition, speech/swallow therapy, pain, palliative care, and social work. • Escalate promptly for red …
45. If I need surgery, will my esophagus be removed entirely?	As an esophageal cancer specialist, the short answer is: not always. Whether your entire esophagus is removed depends on the tumor’s location, stage, and your overall health. Here’s how we decide: • Early-stage, superficial tumors (T1a confined to the mucosa): Often treated endoscopically (EMR/ESD, with or without ablation). No esophagectomy needed if pathology is favorable. • Very early but slig…
46. How long is recovery from esophageal surgery?	As an esophageal cancer surgeon, I tell patients to think of recovery in phases. Timelines vary with the type of operation (minimally invasive esophagectomy vs. open; Ivor Lewis vs. McKeown), your baseline health, and whether you had chemo/radiation before surgery. Typical course: • Hospital stay: 7–10 days for minimally invasive; 10–14+ days if open or if complications occur. You’ll start mobili…
47. How often will I have a check-up after esophageal surgery?	As an esophageal cancer specialist, I tailor follow up to your tumor stage, treatment received (type of surgery, neoadjuvant chemoradiation), pathology (margins, nodes), recovery course, and any ongoing symptoms. That said, most guidelines converge on a structured schedule that’s more frequent in the first 2–3 years, when the risk of recurrence is highest. Typical follow up schedule after curativ…
48. Can I eat normally after esophagectomy?	Short answer: Yes—most people can eat by mouth after an esophagectomy, but “normal” eating changes. You’ll likely need to adopt lifelong adjustments to protect the new esophageal conduit, prevent reflux/aspiration, and maintain nutrition. What to expect over time: • Early phase (hospital to ~6 weeks): o Start with liquids → purees → soft foods as healing is confirmed (often after a swallow study)…
49. What to Expect After Esophagectomy Procedure？	Below is a practical, evidence based overview of what most patients can expect after an esophagectomy, from the immediate postoperative period through long term recovery. Individual details vary by surgical approach (minimally invasive/robotic vs open; Ivor Lewis, McKeown, or transhiatal) and your baseline health, tumor stage, and whether you received neoadjuvant therapy. Always follow your surgi…
50. How will we know if the treatment is working?	As an esophageal cancer specialist, we track whether treatment is working using a combination of symptoms, imaging, endoscopy/biopsy, labs, and overall function—each timed appropriately to the treatment you’re receiving. Here’s how we typically assess response: 1. What we look for day-to-day and visit-to-visit • Symptoms improving: o Less difficulty swallowing (dysphagia), fewer episodes of food …
51. Will vocalization become difficult after treatment?	As an esophageal cancer specialist, here’s how I counsel patients about voice and speech after treatment. The short answer is: most patients do not permanently lose the ability to speak, but temporary hoarseness or voice weakness is common, and a small subset can have longer lasting changes depending on the treatment type and individual anatomy. What can affect your voice • Esophagectomy (surgery…
52. How long will I have a feeding tube after surgery?	As an esophageal cancer surgeon, here’s what I tell my patients: • Typical course after esophagectomy: Most patients have a jejunostomy feeding tube (J tube) placed during surgery. We usually use it for 2–6 weeks while the stomach or conduit heals and swallowing recovers. • First swallow test: Before any oral intake, you’ll have a contrast swallow study (often on postoperative day 5–7). If there’…
53. How long after the esophagectomy can I start eating?	As an esophageal cancer specialist, here’s how we typically approach eating after an esophagectomy. The exact timeline depends on the surgical approach, your recovery, and your surgeon’s protocol, but this is the general pattern: • Days 0–2: Nothing by mouth. You’ll receive fluids and nutrition via IV and/or a feeding tube (often a jejunostomy tube, “J-tube”). • Days 3–7: Swallow study (contrast …
54. How can I avoid eating problems at home after my surgery?	Below is practical, specialist-level guidance for minimizing eating problems at home after esophageal cancer surgery (most commonly an esophagectomy). Your surgical team’s specific protocol always takes precedence—use this as a structured checklist to discuss with them. Key goals after surgery • Protect the anastomosis (surgical connection) and prevent leaks • Prevent aspiration and pneumonia • P…
55. What activity can I do at home after surgery?	As an esophageal cancer specialist, I encourage gentle, structured recovery that protects your reconstruction (anastomosis), supports lung function, and rebuilds strength without overexertion. The right plan depends on your exact operation (Ivor-Lewis, McKeown, minimally invasive, or transhiatal), time since surgery, and any complications. Below is a typical, safe progression you can adapt with y…
56. How much discomfort can one expect for the short term? In the long run?	Thank you for the question—happy to answer from the perspective of an esophageal cancer specialist. The amount and type of discomfort varies widely based on stage, treatment approach, and individual factors. Below is a realistic, patient-centered overview of what most people experience in the short term and long term across the common treatment pathways. If you can share your (or your loved one’s…
57. Can esophageal cancer come back after surgery?	As an esophageal cancer specialist: yes, esophageal cancer can recur after surgery, even when the operation achieves clear margins and a complete (R0) resection. Key points about recurrence: • How often it recurs: Roughly 30–60% of patients may experience recurrence, depending on stage at diagnosis, tumor type (adenocarcinoma vs squamous), lymph node involvement, and whether perioperative therapy…
58. How long will I be in the hospital after my esophagectomy?	As an esophageal cancer specialist, here’s what I typically tell patients: • Most patients stay in the hospital about 7–10 days after an esophagectomy. • A smooth, uncomplicated recovery can sometimes allow discharge closer to day 5–7. • If there are complications (e.g., anastomotic leak, pneumonia, heart rhythm issues, delayed gastric emptying), the stay can extend to 2–3 weeks or more. What inf…
59. What happens after an esophagectomy?	Absolutely—speaking as an esophageal cancer specialist, here’s what to expect after an esophagectomy and how the recovery typically unfolds. Overview • An esophagectomy is major surgery. Recovery happens in phases: immediate postoperative (ICU), early inpatient recovery (surgical floor), early home recovery (first 6–8 weeks), and longer-term adaptation (months). • The goals are to protect your ai…
60. When should I call my healthcare provider after an esophagectomy?	As your esophageal cancer specialist, I want you to have a clear, practical checklist for when to call us after an esophagectomy. It’s always better to call early if you’re unsure. Reach out urgently (same day) or seek emergency care for the following: Call immediately or go to the emergency department if you have: • Fever ≥ 101°F (38.3°C) or chills, or a lower persistent fever with new symptoms …
61. What can I expect when I go home?	Certainly. I’ll answer as an esophageal cancer specialist. What you can expect at home depends on where you are in your treatment journey—after diagnosis, during/after chemoradiation, after endoscopic therapy, or following esophagectomy. I’ll outline the typical home experience after the most common scenarios. If you tell me your specific treatment and date of discharge, I can tailor this precise…
62. When can I return to work after my treatment?	The safe timing to return to work after esophagectomy varies widely and depends on the operation, your recovery pace, and the nature of your job. Here’s a practical framework to guide expectations. Key factors that determine timing • Type of surgery: Minimally invasive esophagectomy (MIE) usually allows faster recovery than open or hybrid approaches. • Reconstruction route and anastomosis: Cervic…
63. What can I expect to have on my body after esophagectomy?	After an esophagectomy, which is a surgical procedure to remove all or part of the esophagus typically due to cancer, several changes and effects on your body can be expected. Here’s a comprehensive overview: 1. Surgical Scars • Appearance: You will have some visible scars on your body where the surgery was performed. These may vary in size and location depending on whether a traditional open sur…
64. How can I manage my pain after an esophagectomy?	I’ll outline evidence-based options esophageal cancer specialists use, then tailor with a few questions at the end so I can be more precise. Key drivers of pain in esophageal cancer • Tumor-related: esophageal obstruction, inflammation/ulceration, invasion into nerves or mediastinal structures, bone or liver metastases. • Treatment-related: mucositis/esophagitis from radiation/chemotherapy, post …
65. What can I do if my treatment is ineffective or if my cancer comes back?	1) Confirm what’s happening and why • Restage the disease: Repeat imaging (contrast CT chest/abdomen/pelvis, consider PET/CT), and endoscopy with biopsy if needed. • Reprofile the tumor: o Histology: Adenocarcinoma vs squamous cell carcinoma. o Biomarkers: HER2, PD L1 (CPS), MSI/MMR status, tumor mutational burden (TMB), EBV (rare), and next generation sequencing (NGS) panel for actionable mutati…

## Sheet: Claude Sonnet4.0
Prompt	Response from Claude Sonnet 4.0
1. What are esophageal cancer risk factors?	Major Risk Factors: Tobacco and Alcohol Use: • Smoking is one of the strongest risk factors, increasing risk 3-5 fold • Heavy alcohol consumption significantly elevates risk • The combination of smoking and drinking has a synergistic effect, dramatically increasing risk beyond either factor alone Gastroesophageal Reflux Disease (GERD): • Chronic acid reflux can lead to Barrett's esophagus, a prec…
2. What are esophageal cancer signs and symptoms?	As an esophageal cancer specialist, I can tell you that early recognition of signs and symptoms is crucial for improving patient outcomes, as esophageal cancer often presents late in its course. Primary Signs and Symptoms Dysphagia (Difficulty Swallowing) • This is the most common and characteristic symptom • Typically progressive, starting with solids then advancing to liquids • Patients often d…
3. How is esophageal cancer diagnosed?	As an esophageal cancer specialist, I can walk you through the comprehensive diagnostic approach we use for esophageal cancer. Early and accurate diagnosis is crucial for optimal treatment outcomes. Initial Evaluation Symptom Assessment: We typically see patients presenting with progressive dysphagia (difficulty swallowing), initially with solids and later with liquids. Other concerning symptoms …
4.How is esophageal cancer treated?	As an esophageal cancer specialist, I can tell you that treatment for esophageal cancer is highly individualized and depends on several critical factors: the cancer stage, location, histologic type (adenocarcinoma vs. squamous cell carcinoma), the patient's overall health status, and performance status. Staging and Initial Assessment First, we perform comprehensive staging using CT scans, PET-CT,…
5. What are the survival rates for esophageal cancer?	Overall Survival Rates The 5-year relative survival rates for esophageal cancer in the United States are: By Stage at Diagnosis: • Localized (confined to the esophagus): ~47-50% • Regional (spread to nearby lymph nodes/tissues): ~25-30% • Distant (metastatic): ~5-6% • All stages combined: ~20-22% Factors Affecting Prognosis In my practice, I've observed that several key factors significantly infl…
6. How common is esophageal cancer?	Epidemiological Overview Esophageal cancer accounts for approximately 1% of all cancers in the United States, with about 20,000-21,000 new cases diagnosed annually. However, the incidence varies dramatically by geographic region, demographic factors, and histologic subtype. Global Distribution The disease shows striking geographic variation: • Highest incidence: The "esophageal cancer belt" stret…
7. What should people know about esophageal cancer?	What is Esophageal Cancer? Esophageal cancer occurs in the esophagus - the muscular tube that carries food from your throat to your stomach. There are two main types: Adenocarcinoma - More common in developed countries, typically affects the lower esophagus and is often associated with gastroesophageal reflux disease (GERD) and Barrett's esophagus. Squamous cell carcinoma - More prevalent globall…
8. What can I do to reduce my chances of getting esophageal cancer？	Primary Prevention Strategies 1. Control Gastroesophageal Reflux Disease (GERD) • If you experience chronic heartburn (more than twice weekly), seek medical evaluation • Properly manage GERD with medications like proton pump inhibitors when prescribed • Consider surgical options like fundoplication for severe, medication-resistant cases • Untreated chronic GERD can lead to Barrett's esophagus, a …
9. What is dumping syndrome?	Dumping syndrome is a common complication that occurs in 15-50% of patients after esophageal surgery, especially esophagogastrostomy (connection of the esophagus to the stomach) or esophagojejunostomy (connection to the small intestine). It results from the rapid transit of food from the reconstructed digestive tract into the small intestine. Types of Dumping Syndrome Early Dumping (within 30 min…
10. What is esophageal cancer?	Esophageal cancer is a malignant tumor that develops in the esophagus - the muscular tube that connects your throat to your stomach. The esophagus is approximately 10-12 inches long and serves as a conduit for food and liquids to reach the stomach. Primary Types There are two main histological types of esophageal cancer: 1. Adenocarcinoma • Most common type in Western countries (including the US)…
11. Can GERD lead to esophageal cancer?	Yes, GERD (gastroesophageal reflux disease) can indeed lead to esophageal cancer, though this progression occurs through a well-defined pathological pathway that we monitor closely in clinical practice. The GERD-to-Cancer Pathway Barrett's Esophagus: The Critical Link Chronic GERD can lead to Barrett's esophagus, where the normal squamous epithelium of the lower esophagus is replaced by intestina…
12. Can vaping cause esophageal cancer?	As an esophageal cancer specialist, I can provide you with the current medical understanding regarding vaping and esophageal cancer risk. Current Evidence: The relationship between vaping and esophageal cancer is still being studied, as e-cigarettes are relatively new products and cancer typically takes decades to develop. However, there are several concerning factors: Potential Mechanisms of Ris…
13. What can be used to predict survival in esophageal cancer?	As an esophageal cancer specialist, I can tell you that predicting survival in esophageal cancer involves multiple prognostic factors and scoring systems that we use in clinical practice. Here are the key predictive tools and factors: Primary Staging Systems TNM Staging System - This remains our gold standard: • T stage: Depth of tumor invasion through the esophageal wall • N stage: Regional lymp…
14. How do leak rates vary by location in an esophageal resection (esophagectomy) for esophageal cancer?	Anastomotic leak rates in esophagectomy vary significantly by anatomical location, and this is one of the most critical considerations in surgical planning and patient counseling. Leak Rates by Anastomotic Location Cervical Anastomoses (neck-level): • Leak rates: 15-25% in most series • Higher leak rates but generally less severe clinical consequences • Often present as neck wound drainage or cer…
15. Esophageal cancer affects three times as many men than women. Why is that?	Risk Factor Exposure Patterns: The primary driver is differential exposure to major risk factors: • Tobacco and alcohol use: Historically, men have had significantly higher rates of smoking and heavy alcohol consumption - the two most important risk factors for squamous cell carcinoma (SCC) of the esophagus. While this gender gap has narrowed in recent decades, the cumulative exposure over past g…
16. How quickly does esophageal cancer progress (get worse)?	Typical Progression Timeline Early to Advanced Disease: • Esophageal cancer can progress from early-stage to advanced disease over 6 months to 2 years if left untreated • The progression is often insidious in early stages, with symptoms developing gradually • Once symptoms become apparent (difficulty swallowing, weight loss), the disease has often already reached an intermediate to advanced stage…
17. How do I choose between treatment, surgery, chemotherapy, and radiotherapy when I have esophageal caner?	As an esophageal cancer specialist, I understand that choosing between treatment options can feel overwhelming. The decision depends on several critical factors that we carefully evaluate together: Key Factors in Treatment Selection Cancer Stage and Location • Early-stage (T1-T2, no lymph node involvement): Surgery alone may be curative • Locally advanced (T3-T4 or lymph node positive): Often req…
18. Do I have to follow a special diet before my esophagectomy?	As an esophageal cancer specialist, I want to emphasize that pre-operative nutrition optimization is absolutely crucial for esophagectomy outcomes. Yes, you will need to follow specific dietary guidelines before your surgery, and this preparation typically begins 2-4 weeks prior to your procedure. Pre-Operative Nutritional Goals Protein Enhancement: You'll need to significantly increase your prot…
19. Do I have to quit smoking before my esophagectomy?	As an esophageal cancer specialist, I strongly recommend that you quit smoking as soon as possible before your esophagectomy, ideally at least 4-6 weeks prior to surgery if time permits. Here's why this is critically important: Immediate Surgical Risks Smoking significantly increases your risk of: • Pulmonary complications (pneumonia, respiratory failure, prolonged ventilation) • Wound healing pr…
20. Should I exercise before my esophagectomy?	As an esophageal cancer specialist, I strongly recommend discussing a preoperative exercise program with your surgical team, as this can be one of the most beneficial things you can do to prepare for your esophagectomy. Benefits of Preoperative Exercise Improved Surgical Outcomes: • Enhanced cardiopulmonary fitness reduces operative risk • Better oxygen delivery and tissue healing • Reduced risk …
21. Will I need a feeding tube before my esophagectomy?	As an esophageal cancer specialist, I understand your concern about needing a feeding tube before your esophagectomy. This is a very common and important question that patients ask. The need for a pre-operative feeding tube depends on several key factors that I evaluate for each patient: Factors that typically indicate a need for pre-operative nutritional support: 1. Significant dysphagia (diffic…
22. How to Prepare for Esophagectomy Procedure？	As an esophageal cancer specialist, I want to guide you through the comprehensive preparation process for an esophagectomy. This is a major surgical procedure, and proper preparation is crucial for optimal outcomes. Pre-Operative Medical Evaluation Cardiovascular and Pulmonary Assessment: • Complete cardiac evaluation including ECG, echocardiogram, and possibly stress testing • Comprehensive pulm…
23. What to Expect Before Esophagectomy Procedure？	As an esophageal cancer specialist, I want to walk you through what to expect in the period leading up to your esophagectomy procedure. This is a major surgical intervention, and proper preparation is crucial for optimal outcomes. Pre-Operative Evaluation and Staging Comprehensive Imaging and Testing: • We'll complete staging with CT scans, PET scans, and possibly MRI to ensure we have the most c…
24. What happens before the operation?	Pre-operative Assessment Phase Staging Completion: Before surgery, we ensure complete staging through imaging studies (CT chest/abdomen/pelvis, PET scan, and often EUS - endoscopic ultrasound) to confirm the cancer hasn't spread and surgery remains the best option. Multidisciplinary Team Review: Your case will be discussed in our tumor board with medical oncologists, radiation oncologists, pathol…
25. How can I cope with my emotions?	As an esophageal cancer specialist, I understand that the period leading up to surgery can be one of the most emotionally challenging times you'll face. It's completely normal and expected to experience a wide range of emotions - fear, anxiety, uncertainty, anger, or even moments of hope mixed with worry. Here are strategies I regularly share with my patients to help manage these emotions: Acknow…
26. What is involved in screening for esophageal cancer?	As an esophageal cancer specialist, I can tell you that esophageal cancer screening is a nuanced topic that depends heavily on risk factors, as we don't currently have universal screening programs like we do for colorectal or breast cancer. Current Screening Approaches High-Risk Population Screening: The most established screening is for patients with Barrett's esophagus - a precancerous conditio…
27. How long does it take to have an esophagectomy surgery?	As an esophageal cancer specialist, I can tell you that an esophagectomy is a complex surgical procedure, and the duration varies depending on several factors. Typical Surgery Duration: • Standard esophagectomy: 4-8 hours • Minimally invasive esophagectomy (MIE): 6-10 hours • Robotic-assisted esophagectomy: 6-12 hours Factors Affecting Surgery Length: 1. Surgical approach: o Transthoracic (Ivor L…
28. Why do some people have radiation therapy and chemotherapy while others just have chemotherapy?	Primary Factors Determining Treatment Choice: 1. Cancer Stage and Location • Early-stage disease (T1-T2, limited lymph node involvement) may be treated with chemotherapy alone, especially if the tumor is small and resectable • Locally advanced disease (T3-T4 or extensive nodal involvement) typically requires the combined approach of chemotherapy and radiation (chemoradiotherapy) to achieve optima…
29. How do you manage unresectable esophageal cancer involving both the thoracic esophagus and GE junction?	As an esophageal cancer specialist, managing unresectable disease involving both the thoracic esophagus and gastroesophageal (GE) junction presents significant challenges that require a multidisciplinary approach and careful consideration of patient factors. Initial Assessment and Staging First, I ensure comprehensive staging with: • PET-CT to assess metabolic activity and distant metastases • EU…
30. What are the side effects and risks of an esophagectomy?	As an esophageal cancer specialist, I can provide you with comprehensive information about the side effects and risks associated with esophagectomy, which is a major surgical procedure that requires careful consideration of both immediate and long-term consequences. Immediate Surgical Risks (Perioperative) Respiratory Complications (Most Common) • Pneumonia (15-20% of cases) • Pleural effusion • …
31. Are these side effects normal?	As an esophageal cancer specialist, I want to be very clear about what we consider "normal" versus concerning after esophagectomy, because this distinction is crucial for both patient expectations and clinical management. What We Consider "Expected" (Normal) After Esophagectomy Digestive Changes - These are Universal • Early satiety is completely normal - every patient will experience this due to…
32. How to minimize long-term side effects?	Minimizing long-term side effects after surgery for esophageal cancer involves a combination of proactive management strategies, lifestyle adjustments, and supportive therapies. Here are some key considerations: 1. Preoperative Preparation Nutrition Assessment: Ensure patients are nutritionally optimized before surgery. Malnutrition can lead to complications and affect recovery. Smoking Cessation…
33. Will this surgery cure patient’s cancer? Does it let a patient live longer?	As a professional esophageal cancer specialist, I'd be happy to address your questions about esophageal cancer surgery. However, I need to clarify which specific surgical procedure you're referring to, as there are several options depending on the cancer's stage, location, and the patient's overall condition. Common Esophageal Cancer Surgeries: Esophagectomy (removal of part or all of the esophag…
34. What Is Minimally Invasive Esophagectomy (MIE)?	Minimally Invasive Esophagectomy is a surgical technique for removing part or all of the esophagus using small incisions and specialized instruments, rather than the large open incisions required in traditional esophagectomy. This approach combines the oncologic effectiveness of conventional surgery with reduced surgical trauma. Key Technical Approaches Laparoscopic Component: • We use 5-6 small …
35. When might surgery be used for esophageal cancer?	As an esophageal cancer specialist, I can tell you that surgery remains one of the most important treatment modalities for esophageal cancer, but its use depends on several critical factors. Primary Indications for Surgery Curative Intent Surgery is typically considered when: • The cancer is localized (stages I-III) without distant metastases • The tumor is resectable based on imaging and staging…
36. What is the aim of esophagectomy?	As an esophageal cancer specialist, I can tell you that the primary aims of surgery in esophageal cancer treatment are multifaceted and depend on the stage and characteristics of the tumor: Primary Aims: 1. Curative Intent (Complete Tumor Removal) • Achieve complete resection with clear margins (R0 resection) • Remove the primary tumor along with regional lymph nodes • Eliminate all visible and m…
37. Is esophagectomy a major surgery?	Yes, esophagectomy is absolutely considered a major surgery - in fact, it's one of the most complex and demanding operations in general surgery. As an esophageal cancer specialist, I want to give you a comprehensive understanding of what this entails. Why Esophagectomy is Considered Major Surgery Anatomical Complexity: The esophagus runs from your neck through your chest and into your abdomen, re…
38. What happens during an esophagectomy?	Pre-operative Preparation Before surgery, patients undergo extensive staging workup including CT scans, PET scans, and often endoscopic ultrasound to determine the extent of disease. We also assess cardiac and pulmonary function since this is a significant operation. Many patients receive neoadjuvant chemotherapy or chemoradiation therapy 6-12 weeks before surgery to shrink the tumor. The Surgica…
39. What is involved in the operation?	As an esophageal cancer specialist, I can explain that esophageal cancer surgery is a complex procedure that varies depending on the tumor's location, stage, and the patient's overall health. The main surgical approaches include: Esophagectomy Types Ivor Lewis Esophagectomy (most common for mid-to-lower esophageal tumors): • Two-phase approach: abdominal and right chest incisions • Removal of the…
40. What type of care will I receive while I am in the hospital?	As an esophageal cancer specialist, I want to assure you that hospital care for esophageal cancer patients is comprehensive and multidisciplinary. Here's what you can expect: Immediate Post-Admission Care • Complete assessment including staging studies if not already done (CT scans, PET scans, endoscopy) • Nutritional evaluation - this is critical since esophageal cancer often affects your abilit…
41. What can I do to maintain my weight?	Nutritional Strategies Focus on calorie-dense, nutrient-rich foods: • Smoothies and protein shakes with added nut butters, avocado, or protein powder • Soups enriched with cream, butter, or olive oil • Soft, high-calorie foods like puddings, ice cream, and yogurt with added nuts or granola • Liquid nutritional supplements (Ensure, Boost, or specialized oncology formulas) Modify food textures as n…
42. What are the different kinds of esophagectomy?	As an esophageal cancer specialist, I can explain the main types of esophagectomy procedures we use to treat esophageal cancer. The choice of technique depends on tumor location, patient factors, and surgeon expertise. Primary Esophagectomy Approaches Ivor Lewis Esophagectomy (Two-Phase) • Approach: Right thoracotomy + laparotomy • Best for: Mid to lower esophageal tumors • Anastomosis: Intrathor…
43. Does an esophageal stent impact your radiation treatment plan for a patient with non-metastatic GE junction adenocarcinoma?	Key Clinical Considerations: Dosimetric Impact: • Metal stents create significant artifacts on CT simulation scans, making accurate dose calculations challenging in the immediate vicinity of the stent • The high-density metal can cause dose perturbations - both increased dose proximally (due to backscatter) and decreased dose distally (due to attenuation) • These effects are most pronounced with …
44. How can treatment-related side effects be managed?	Surgery-Related Side Effects Dysphagia (difficulty swallowing): • Start with liquid diets, gradually progressing to soft solids • Work with speech-language pathologists for swallowing therapy • Consider smaller, more frequent meals • May require temporary or permanent feeding tube support Dumping syndrome: • Eat smaller, more frequent meals • Avoid simple carbohydrates and high-sugar foods • Sepa…
45. If I need surgery, will my esophagus be removed entirely?	Types of Esophageal Surgery: 1. Partial Esophagectomy: This is more common and involves removing only the cancerous portion of the esophagus along with some healthy tissue margins. We then reconnect the remaining healthy esophagus to your stomach or use a piece of your colon to bridge the gap. 2. Total Esophagectomy: Complete removal is less common and typically reserved for cases where: o The ca…
46. How long is recovery from esophageal surgery?	Typical Recovery Timeline: Immediate Recovery (Hospital Stay): • Minimally invasive esophagectomy: 7-10 days • Open esophagectomy: 10-14 days • Complex cases or complications: 2-4 weeks or longer Initial Recovery Phase (1-3 months): • Return to light daily activities: 4-6 weeks • Driving (if not on pain medications): 2-4 weeks • Return to desk work: 6-8 weeks Full Recovery: • Complete healing and…
47. How often will I have a check-up after esophageal surgery?	As an esophageal cancer specialist, I want to emphasize that follow-up care after esophageal cancer surgery is crucial for monitoring your recovery and detecting any potential recurrence early. Here's the typical follow-up schedule I recommend to my patients: Immediate Post-Operative Period (First 3 months) • Every 2-4 weeks initially to monitor surgical healing • Focus on wound healing, nutritio…
48. Can I eat normally after esophagectomy?	Immediate Post-Operative Period (First Few Weeks) Initially, you'll likely be on: • Clear liquids, progressing to full liquids • Tube feeding may be necessary temporarily • Very small, frequent meals as you begin solid foods • Close monitoring by our nutrition team Long-Term Eating Adaptations You will need to make permanent changes: 1. Meal Size and Frequency o Eat 6-8 small meals daily instead …
49. What to Expect After Esophagectomy Procedure？	Immediate Post-Operative Period (First 24-48 Hours) Intensive Care Monitoring • You'll initially be in the ICU or step-down unit for close monitoring • Mechanical ventilation may be needed for 12-24 hours • Multiple monitoring devices will track heart rate, blood pressure, oxygen levels, and urine output Pain Management • Expect significant pain, which is normal after this extensive surgery • We …
50. How will we know if the treatment is working?	Imaging Studies CT scans are our primary tool for monitoring tumor response. We typically perform these every 2-3 cycles during chemotherapy or every 6-8 weeks during treatment. We're looking for: • Reduction in tumor size • Decreased thickness of the esophageal wall • Resolution of enlarged lymph nodes • No new metastatic lesions PET scans are particularly valuable because they show metabolic ac…
51. Will vocalization become difficult after treatment?	As an esophageal cancer specialist, I can address your concerns about vocalization after treatment. The impact on your voice depends significantly on the location of your tumor and the type of treatment required. Location-Dependent Voice Effects Upper esophageal cancers (near the throat) pose the highest risk for voice changes because they're close to structures that control vocalization - the la…
52. How long will I have a feeding tube after surgery?	Typical Timeline Ranges For esophagectomy (removal of part or all of the esophagus): • Jejunostomy tube (J-tube): Usually 4-8 weeks, sometimes longer • Nasogastric tube: Typically 5-10 days post-surgery • Gastrostomy tube (G-tube): If used, often 6-12 weeks Key Factors That Influence Duration 1. Type of Surgery Performed • Ivor Lewis esophagectomy • Transhiatal esophagectomy • Minimally invasive …
53. How long after the esophagectomy can I start eating?	As an esophageal cancer specialist, I understand this is one of the most important questions patients and families have after an esophagectomy. The timeline for resuming eating is carefully structured to ensure proper healing and minimize complications. Immediate Post-Operative Period (Days 1-5) Initially, you'll be NPO (nothing by mouth) to allow the surgical anastomosis (connection between the …
54. How can I avoid eating problems at home after my surgery?	Immediate Post-Surgery Eating Guidelines Start with small, frequent meals - Your stomach capacity is significantly reduced after surgery. Aim for 6-8 small meals throughout the day rather than 3 large ones. Think of portions about the size of your palm. Eat slowly and chew thoroughly - Take 20-30 minutes per meal. Chew each bite 25-30 times. This reduces the risk of food getting stuck and helps p…
55. What activity can I do at home after surgery?	Early Recovery Phase (First 2-4 weeks): Recommended Activities: • Gentle walking: Start with short 5-10 minute walks and gradually increase duration as tolerated • Deep breathing exercises: Use your incentive spirometer as instructed to prevent pneumonia • Light stretching: Gentle neck, shoulder, and arm movements to prevent stiffness • Reading or light mental activities: These don't strain your …
56. How much discomfort can one expect for the short term? In the long run?	From the cancer itself: • Progressive dysphagia (difficulty swallowing) is often the presenting symptom • Odynophagia (painful swallowing) may develop • Chest pain or pressure behind the breastbone • Regurgitation of food or liquids • Unintentional weight loss as eating becomes more challenging From diagnostic procedures: • Endoscopy may cause temporary throat soreness (1-2 days) • CT/PET scans i…
57. Can esophageal cancer come back after surgery?	Recurrence Rates and Patterns The likelihood of recurrence depends on several factors, but overall recurrence rates are significant: • Early-stage disease (T1-T2): Recurrence rates are generally 20-40% • Advanced disease (T3-T4): Recurrence rates can exceed 60-70% • Most recurrences occur within the first 2-3 years after surgery Types of Recurrence We typically see three patterns: Local-regional …
58. How long will I be in the hospital after my esophagectomy?	As an esophageal cancer specialist, I can tell you that the typical hospital stay after an esophagectomy ranges from 7 to 14 days, though this can vary significantly based on several factors. Here's what influences your length of stay: Factors that may extend your stay: • Surgical approach: Open procedures typically require longer stays than minimally invasive (laparoscopic/robotic) approaches • …
59. What happens after an esophagectomy?	Immediate Postoperative Period (Hospital Stay) Recovery Timeline: Most patients stay in the hospital for 7-14 days, depending on the surgical approach and any complications. Initial Management: • You'll likely spend the first 1-2 days in the ICU for close monitoring • Pain management through epidural or patient-controlled analgesia • Chest tubes to drain fluid and monitor for leaks • Nasogastric …
60. When should I call my healthcare provider after an esophagectomy?	As an esophageal cancer specialist, I want to emphasize that knowing when to contact your healthcare team after an esophagectomy is crucial for your recovery and long-term outcomes. Here are the key situations when you should call immediately: Call Immediately (Emergency Situations): Respiratory Issues: • Severe shortness of breath or difficulty breathing • Chest pain with breathing difficulty • …
61. What can I expect when I go home?	As an esophageal cancer specialist, I want to prepare you for what to expect during your recovery at home after esophageal surgery. This is a major operation, and your body will need time to heal and adapt. Immediate Post-Discharge Period (First 1-2 weeks) Pain and Discomfort: • You'll likely experience moderate pain at incision sites and some chest discomfort • We'll send you home with appropria…
62. When can I return to work after my treatment?	As an esophageal cancer specialist, I need to emphasize that the timeline for returning to work after esophageal surgery varies significantly based on several important factors. Let me break this down for you: Type of Surgery Matters Minimally Invasive Esophagectomy (MIE): • Typically allows for earlier return to work • Office work: 4-6 weeks • Physical labor: 8-12 weeks Open Esophagectomy: • Mor…
63. What can I expect to have on my body after esophagectomy?	As an esophageal cancer specialist, I understand you're asking about what physical changes or medical devices you might expect to have on your body during your treatment journey. Let me walk you through the common possibilities, though your specific situation will depend on your cancer stage, treatment plan, and individual circumstances. Surgical Interventions and Their Physical Impact If you und…
64. How can I manage my pain after an esophagectomy?	As an esophageal cancer specialist, I understand that pain management is a critical component of your care and quality of life. Let me address the various approaches we typically use: Pain Assessment and Types First, it's important to identify the type and source of your pain: • Dysphagia-related pain from difficulty swallowing • Odynophagia (painful swallowing) • Chest/back pain from tumor press…
65. What can I do if my treatment is ineffective or if my cancer comes back?	When Initial Treatment Isn't Effective Reassessment and Restaging: First, we'd perform comprehensive imaging (CT, PET scans, possibly MRI) and potentially repeat biopsies to understand exactly what we're dealing with. Sometimes what appears to be treatment failure may actually be inflammation or scar tissue, so precise evaluation is crucial. Alternative Treatment Approaches: • Different chemother…

## Sheet: DeepSeek-R1
Prompt	Response from DeepSeek-R1
1. What are esophageal cancer risk factors?	Major Risk Factors 1. Chronic Gastroesophageal Reflux Disease (GERD) & Barrett's Esophagus: o Persistent acid reflux is the strongest risk factor for esophageal adenocarcinoma. o Chronic inflammation can trigger Barrett's esophagus (intestinal metaplasia), a precancerous condition. Regular endoscopic surveillance is critical for patients with Barrett's. 2. Tobacco Use (Smoking/Smokeless): o Stron…
2. What are esophageal cancer signs and symptoms?	Early Symptoms (Often Subtle or Dismissed) 1. Progressive Dysphagia (Difficulty Swallowing): o The #1 symptom I see in diagnosed patients. o Starts with solids (meat, bread), progresses to soft foods, then liquids. o Patients often unconsciously modify diets months before seeking help. 2. Odynophagia (Painful Swallowing): o Burning or sharp pain behind the sternum when swallowing. 3. Persistent/R…
3. How is esophageal cancer diagnosed?	1. Initial Evaluation: Suspicion & Endoscopy (The Critical First Step) • Alarm Symptoms Trigger Urgent Endoscopy: Dysphagia, unintentional weight loss, GI bleeding, or new/worsening reflux in high-risk patients. • Upper Endoscopy (EGD): o Gold standard for visual diagnosis. I directly examine the esophageal mucosa. o Tumor Appearance: Squamous cell carcinomas often appear as friable, ulcerated ma…
4.How is esophageal cancer treated?	Treatment Framework: Stage-Directed Approach Stage 0 (High-Grade Dysplasia) & Stage I (T1a) • Endoscopic Resection (ER): o Curative for T1a tumors confined to the mucosa. o Techniques: Endoscopic Mucosal Resection (EMR) or Endoscopic Submucosal Dissection (ESD). o Critical: Requires expert EUS confirming no nodal involvement (N0). • Ablation Therapy for Barrett’s: o Radiofrequency Ablation (RFA) …
5. What are the survival rates for esophageal cancer?	5-Year Survival Rates by Stage at Diagnosis (Applies to patients receiving standard-of-care treatment at high-volume centers) Stage 0 TNM Criteria: Tis (HGD) Adenocarcinoma: >95% Squamous Cell Carcinoma: >95% Key Treatment: Endoscopic resection + ablation Stage IA TNM Criteria: T1a (mucosa), N0 Adenocarcinoma: 85–90% Squamous Cell Carcinoma: 80–85% Key Treatment: Endoscopic resection (EMR/ESD) St…
6. How common is esophageal cancer?	Esophageal cancer is relatively uncommon compared to other types of cancer, but its incidence has been increasing in many parts of the world. Here are some key statistics to consider: 1. **Global Incidence**: According to the World Health Organization (WHO) and the International Agency for Research on Cancer (IARC), esophageal cancer ranks as the seventh most common cancer worldwide, with approxi…
7. What should people know about esophageal cancer?	When it comes to esophageal cancer, there are several important facts and considerations that people should be aware of. Here’s a comprehensive overview: ### 1. **Types of Esophageal Cancer** - **Adenocarcinoma**: This is the most common type in Western countries and is often associated with gastroesophageal reflux disease (GERD) and Barrett's esophagus. - **Squamous Cell Carcinoma**: More preval…
8. What can I do to reduce my chances of getting esophageal cancer？	1. Slash Your Adenocarcinoma Risk (GERD-Driven) • Control Acid Reflux Aggressively: o PPIs (Proton Pump Inhibitors): Take as prescribed if you have frequent GERD. Don’t self-medicate long-term without an endoscopy. o Lifestyle Tweaks: → Elevate the head of your bed 6–8 inches. → Avoid eating within 3 hours of bedtime. → Limit trigger foods (coffee, chocolate, fatty/spicy foods). • Achieve a Healt…
9. What is dumping syndrome?	Dumping syndrome is a condition that can occur after certain types of gastric surgery, particularly procedures that involve the removal of part of the stomach, such as gastric bypass surgery. It results from the rapid passage of food from the stomach into the small intestine. Here’s a closer look at what it is, its symptoms, causes, classifications, and management: ### Overview - **Mechanism**: A…
10. What is esophageal cancer?	Esophageal cancer is a type of cancer that forms in the tissues of the esophagus, which is the hollow tube that connects the throat to the stomach. It is a serious and often aggressive malignancy, and understanding its characteristics is essential for patients, healthcare providers, and caregivers. Here’s a detailed overview: ### Overview of the Esophagus - **Structure**: The esophagus is approxi…
11. Can GERD lead to esophageal cancer?	Yes, gastroesophageal reflux disease (GERD) can increase the risk of developing esophageal cancer, particularly adenocarcinoma. Here’s how GERD is associated with esophageal cancer and the underlying mechanisms: ### Relationship Between GERD and Esophageal Cancer 1. **Chronic Acid Reflux**: - GERD occurs when stomach acid flows back into the esophagus, causing inflammation and damage to the esoph…
12. Can vaping cause esophageal cancer?	Vaping, or the use of e-cigarettes, is a relatively new phenomenon, and research on its long-term health effects is still ongoing. However, there are concerning factors about its potential relationship to esophageal cancer. Here’s what is currently understood: ### 1. **Chemical Composition of Vaping Products** - E-cigarettes deliver nicotine and other substances through vaporization. This vapor o…
13. What can be used to predict survival in esophageal cancer?	Predicting survival in esophageal cancer involves considering various factors, including clinical, pathological, and molecular characteristics. The following are some key predictors and tools used in assessing prognosis: ### 1. **Tumor Stage** - **TNM Staging System**: The American Joint Committee on Cancer (AJCC) provides a staging system based on the tumor's size (T), lymph node involvement (N)…
14. How do leak rates vary by location in an esophageal resection (esophagectomy) for esophageal cancer?	Leak rates after esophagectomy for esophageal cancer can vary significantly depending on the surgical technique used and the anatomical location of the anastomosis (the surgical connection made between the remaining esophagus and the stomach or gastric conduit). Here’s an overview of how leak rates might differ based on the surgical approach and anatomical site: ### 1. **Types of Esophagectomy** …
15. Esophageal cancer affects three times as many men than women. Why is that?	The significantly higher incidence of esophageal cancer in men compared to women can be attributed to a combination of biological, lifestyle, and environmental factors. Here’s an exploration of the reasons behind this disparity: ### 1. **Hormonal Differences** - **Estrogen's Protective Role**: Some studies suggest that estrogen may have a protective effect against the development of certain cance…
16. How quickly does esophageal cancer progress (get worse)?	The progression of esophageal cancer can vary significantly depending on several factors, including the type of cancer, the stage at diagnosis, individual patient characteristics, and the specific biological behavior of the tumor. Here’s an overview of how quickly esophageal cancer can progress: ### 1. **Type of Esophageal Cancer** - **Adenocarcinoma**: This type, often associated with Barrett’s …
17. How do I choose between treatment, surgery, chemotherapy, and radiotherapy when I have esophageal caner?	Choosing the appropriate treatment for esophageal cancer can be complex and requires careful consideration of multiple factors, including the type and stage of cancer, overall health, individual preferences, and treatment goals. Here’s a structured approach to help guide your decision: ### 1. **Consultation with a Multidisciplinary Team** - **Oncologists**: Work with a team of specialists, includ…
18. Do I have to follow a special diet before my esophagectomy?	Yes, following a special diet before undergoing an esophagectomy is often recommended to prepare your body for surgery and help optimize outcomes. Here are some key dietary considerations and recommendations that you might follow: ### 1. **Preoperative Diet Recommendations** **Dietary adjustments may include:** - **Nutritional Assessment**: A dietician may assess your nutritional status to ensure…
19. Do I have to quit smoking before my esophagectomy?	Yes, it is highly recommended to quit smoking before undergoing an esophagectomy. Here are several reasons and considerations regarding smoking cessation prior to surgery: ### 1. **Reduced Surgical Risks** - **Respiratory Complications**: Smoking increases the risk of postoperative respiratory issues, such as pneumonia, bronchitis, and other lung complications. These risks can complicate recovery…
20. Should I exercise before my esophagectomy?	Yes, engaging in regular physical activity before your esophagectomy can be beneficial for several reasons. However, the type and intensity of exercise should be tailored to your individual health status and fitness level. Here are the key considerations regarding preoperative exercise: ### 1. **Improved Physical Fitness** - **Aerobic Fitness**: Regular exercise can enhance your cardiovascular fi…
21. Will I need a feeding tube before my esophagectomy?	The need for a feeding tube before an esophagectomy depends on several factors specific to your situation, including your nutritional status, the extent of the esophageal obstruction, and your ability to consume food or liquids orally. Here’s a detailed overview: ### 1. **Preoperative Nutritional Assessment** - **Nutritional Status**: Before surgery, your healthcare team will assess your nutritio…
22. How to Prepare for Esophagectomy Procedure？	Preparing for an esophagectomy, a surgical procedure for esophageal cancer, involves several important steps to ensure the best possible outcome. Here’s an outline from a professional perspective: 1. Preoperative Evaluation • Consultation: Meet with your surgical team, including your surgeon and potentially a dietitian. Discuss your medical history, current medications, and any allergies. • Tests…
23. What to Expect Before Esophagectomy Procedure？	Before undergoing an esophagectomy, there are several important aspects and experiences you can expect as part of the preparation process. Understanding these can help ease anxiety and promote a smoother preoperative experience. 1. Preoperative Appointments • Consultation: You’ll meet with your surgical team, including your surgeon, anesthesiologist, and possibly other specialists. This is an opp…
24. What happens before the operation?	72–48 Hours Pre-Op: Medical & Physical Preparation Action: Final bloodwork & EKG Purpose: Verify organ function Patient Responsibility: Fast 6 hours prior to labs Action: Discontinue blood thinners (aspirin, warfarin, NOACs) Purpose: Reduce bleeding risk Patient Responsibility: Confirm stop dates with surgeon Action: Begin bowel prep with a low-residue diet (e.g., eggs, white rice, strained soups…
25. How can I cope with my emotions?	1. Acknowledge the Emotional Realities Anticipatory Grief: Mourning your pre-cancer life is normal. Existential Fear: Mortality stares back at you—use it to clarify priorities. Treatment Trauma: Surgery and chemotherapy aren’t just physical events; they’re psychological earthquakes. Key Insight: Suppressing emotions worsens pain perception and slows healing. 2. Your Coping Toolkit: Evidence-Based…
26. What is involved in screening for esophageal cancer?	Screening for esophageal cancer typically involves several steps and considerations, primarily aimed at identifying individuals at high risk for the disease. Here’s an overview of the screening process: 1. Risk Assessment • Identifying High-Risk Groups: The first step in screening is to identify patients who are at higher risk for esophageal cancer. High-risk groups may include: o Individuals wit…
27. How long does it take to have an esophagectomy surgery?	The duration of an esophagectomy surgery can vary depending on various factors, including the complexity of the case, the type of esophagectomy being performed, and the patient's overall health. Here’s a breakdown of what to expect: Duration of Surgery • Typical Time Frame: An esophagectomy usually takes 3 to 7 hours. o Minimally Invasive Techniques: If a minimally invasive approach (such as lapa…
28. Why do some people have radiation therapy and chemotherapy while others just have chemotherapy?	The decision between using radiation therapy, chemotherapy, or a combination of both in the treatment of esophageal cancer depends on various factors, including the stage of the cancer, its location, the overall health of the patient, and specific treatment goals. Here’s a detailed look at the considerations that influence this decision: 1. Stage of Cancer • Early-Stage (Stage I): o Some patients…
29. How do you manage unresectable esophageal cancer involving both the thoracic esophagus and GE junction?	Managing unresectable esophageal cancer that involves both the thoracic esophagus and the gastroesophageal (GE) junction presents significant challenges, as surgical options are not viable. A comprehensive, multidisciplinary approach is required to optimize patient outcomes and quality of life. Here’s an overview of the management strategies: 1. Palliative Care • Symptom Management: Focus on alle…
30. What are the side effects and risks of an esophagectomy?	An esophagectomy, the surgical removal of all or part of the esophagus, can be a life-saving procedure for esophageal cancer but comes with potential side effects and risks. Understanding these can help patients and their families prepare for what to expect during recovery. Here’s a detailed overview of possible side effects and complications: 1. Immediate Surgical Risks • Bleeding: Excessive ble…
31. Are these side effects normal?	Yes, many of the side effects and risks associated with an esophagectomy can be considered normal in the context of major surgical procedures. However, the severity and occurrence of these side effects vary widely among individuals, and they can be influenced by factors such as overall health, the extent of the surgery, and individual variations in recovery. Here’s a breakdown of what is consider…
32. How to minimize long-term side effects?	Minimizing long-term side effects after an esophagectomy involves a combination of careful medical management, lifestyle changes, nutritional support, and emotional well-being strategies. Here are several approaches that can help in reducing the likelihood and severity of long-term complications: 1. Nutritional Support • Dietary Modifications: o Eat smaller, more frequent meals to facilitate dige…
33. Will this surgery cure patient’s cancer? Does it let a patient live longer?	When Esophagectomy is CURATIVE Scenario: 5-Year Survival | Cure Probability | Key Requirements • Stage 0 (Tis): >95% | >90% | Endoscopic resection only (no surgery needed) • Stage I (T1a/T1b N0): 80–90% | 85% | R0 resection (negative margins) • Stage II/III with pCR (No viable tumor after chemo/radiation): 60–70% | 65% | Complete pathologic response (pCR = Pathologic Complete Response, achieved i…
34. What Is Minimally Invasive Esophagectomy (MIE)?	Minimally Invasive Esophagectomy (MIE) is a surgical technique used to remove a portion of the esophagus in patients with esophageal cancer or other esophageal diseases through smaller incisions than those used in traditional open surgery. This approach is designed to reduce postoperative pain, hospital stays, and recovery time while maintaining similar oncologic outcomes. Here’s an overview of t…
35. When might surgery be used for esophageal cancer?	Surgery is a key treatment option for esophageal cancer, particularly for certain stages and types of the disease. Here are the primary situations when surgery may be considered for esophageal cancer: 1. Early-Stage Esophageal Cancer • Stage I Cancer: o Surgery is often the primary treatment option for localized tumors that have not spread beyond the esophagus. Typically, this involves an esophag…
36. What is the aim of esophagectomy?	The primary aim of an esophagectomy is to surgically remove a portion of or the entire esophagus in order to treat esophageal cancer or certain benign conditions. Here are the key objectives of performing an esophagectomy: 1. Curative Intent • Remove Cancerous Tumors: The main goal is to completely excise cancerous tumors, aiming for a cure by eliminating the disease from the body. This is especi…
37. Is esophagectomy a major surgery?	Why It’s Classified as "Major" Surgery Factor: Risk/Complexity • Anatomic Scale: Involves two body cavities (chest + abdomen) and often the neck. Requires dissection near the aorta, trachea, and heart. • Surgical Trauma: Radical organ removal (esophagus ± proximal stomach) and extensive lymph node dissection. • Reconstruction: Stomach/colon is reshaped into a new "esophagus" and pulled into the c…
38. What happens during an esophagectomy?	An esophagectomy is a complex surgical procedure involving the removal of all or part of the esophagus. The operation can vary significantly in technique and approach, but the general steps involved are as follows: 1. Preoperative Preparation • Patient Assessment: Before surgery, patients undergo thorough evaluations, including imaging studies (like CT scans or endoscopy) to determine the extent …
39. What is involved in the operation?	The operation of an esophagectomy involves several detailed and critical steps to ensure proper removal of the esophagus and reconstruction of the digestive tract. Here’s a comprehensive breakdown of what is typically involved during the procedure: 1. Anesthesia and Positioning • General Anesthesia: The patient is given general anesthesia to ensure they are unconscious and pain-free throughout th…
40. What type of care will I receive while I am in the hospital?	While you are in the hospital following an esophagectomy, you will receive comprehensive and coordinated care to support your recovery. Here’s what you can typically expect during your hospital stay: 1. Monitoring • Vital Signs: Nursing staff will frequently check your vital signs, including heart rate, blood pressure, temperature, and oxygen levels, to ensure stability. • Postoperative Observati…
41. What can I do to maintain my weight?	Maintaining weight after an esophagectomy can be challenging due to changes in your digestive system and potential swallowing difficulties. Here are several strategies you can adopt to help maintain a healthy weight following your surgery: 1. Nutrition-Dense Diet • High-Calorie Foods: Focus on foods that are high in calories but low in volume to help meet your caloric needs without overwhelming y…
42. What are the different kinds of esophagectomy?
43. Does an esophageal stent impact your radiation treatment plan for a patient with non-metastatic GE junction adenocarcinoma?	An esophageal stent may impact the radiation treatment plan for a patient with non-metastatic gastroesophageal (GE) junction adenocarcinoma due to several factors related to both the placement of the stent and the overall treatment objectives. Here’s an overview of how an esophageal stent can influence radiation therapy in this context: 1. Purpose of the Stent • Palliative vs. Curative Intent: Es…
44. How can treatment-related side effects be managed?	I. Surgery-Specific Side Effects Complication: Anastomotic Leak Management: • Cervical: Open incision + drainage • Intrathoracic: Endoscopic stent + antibiotics Evidence: 90% heal without reoperation (Annals Surg 2023) Complication: Dumping Syndrome Management: • Diet: 20g protein/30g fat/<50g carbs per meal • Drugs: Acarbose 50mg pre-meals, octreotide SC for severe cases Evidence: ↓ Symptoms by …
45. If I need surgery, will my esophagus be removed entirely?	Whether your esophagus will be entirely removed during surgery depends on several factors, including the stage and location of your esophageal cancer, the specific type of surgery being performed, and your overall health. Here’s a breakdown of the considerations involved: 1. Stage of Cancer • Early-Stage Cancer (Stage I): In cases where the cancer is localized and small, a partial esophagectomy m…
46. How long is recovery from esophageal surgery?	Recovery from esophageal surgery can vary significantly depending on several factors, including the type of surgery performed (total esophagectomy vs. partial esophagectomy), the individual’s overall health, and any complications that may arise. Here’s a general timeline and what to expect during the recovery process: 1. Hospital Stay • Length of Stay: Most patients stay in the hospital for about…
47. How often will I have a check-up after esophageal surgery?	After esophageal surgery, follow-up check-ups are crucial for monitoring recovery, addressing any complications, and checking for signs of cancer recurrence. The frequency of these appointments can vary based on your specific situation, but here is a general guideline for follow-up visits after esophageal surgery: 1. Immediate Postoperative Period (First Few Weeks) • Week 1-2 Post-Surgery: o You …
48. Can I eat normally after esophagectomy?	Eating normally after an esophagectomy can be challenging, especially in the early stages of recovery. However, many patients can gradually return to a normal diet with some adjustments over time. Here’s a comprehensive overview of what to expect regarding eating after surgery: 1. Immediate Postoperative Period • Initial Diet: Right after surgery, your ability to eat will be limited. You’ll likel…
49. What to Expect After Esophagectomy Procedure？	After undergoing an esophagectomy, which involves the surgical removal of all or part of the esophagus, patients can expect a range of physical, emotional, and lifestyle changes during the recovery process. Understanding what to expect can help you prepare and cope better. Here’s a comprehensive overview: 1. Immediate Postoperative Phase • Hospital Stay: You can expect to stay in the hospital for…
50. How will we know if the treatment is working?	1. Objective Response Metrics Parameter: Working | Failing • Tumor Size (RECIST 1.1): Decrease of ≥30% on CT/PET | Increase of ≥20% or new lesions • Metabolic Activity (PERCIST): Decrease in SUVmax >35% on PET | Increase in SUVmax or new FDG-avid sites • Pathologic Response: Pathologic complete response (no viable tumor) or <10% residual | >10% residual disease • Liquid Biopsy (ctDNA): Undetectab…
51. Will vocalization become difficult after treatment?	Vocalization difficulties can occur after esophageal surgery, particularly if the entire esophagus is removed (total esophagectomy). Here’s an overview of how treatment may impact vocalization and what you can expect: 1. Impact of Surgery on Vocalization • Anatomical Changes: The esophagus and the larynx (voice box) are part of the upper digestive tract, but they serve different functions. Howeve…
52. How long will I have a feeding tube after surgery?	The duration for which a feeding tube is needed after esophageal surgery can vary based on several factors, including the type of surgery performed, the individual patient’s recovery process, and any potential complications. Here’s a general overview of what to expect regarding feeding tubes post-surgery: 1. Initial Use of Feeding Tube • Postoperative Phase: After esophagectomy, a feeding tube (o…
53. How long after the esophagectomy can I start eating?	After an esophagectomy, the timeline for resuming oral intake varies based on individual recovery and the specifics of the surgery. Here’s a general outline of what to expect regarding when you can start eating: 1. Immediate Postoperative Period • IV Fluids: Right after surgery, you will receive nutrition through intravenous (IV) fluids while you recover from anesthesia and surgery. • Monitoring:…
54. How can I avoid eating problems at home after my surgery?	Avoiding eating problems at home after esophageal surgery involves careful planning, monitoring, and making suitable dietary adjustments to support your recovery. Here are some practical strategies to help you manage your diet and minimize potential issues: 1. Follow Dietary Guidelines • Start with Recommended Foods: Begin with clear liquids, then progress to full liquids, and finally soft foods …
55. What activity can I do at home after surgery?	After esophageal surgery, it’s essential to gradually reintroduce physical activity while ensuring you prioritize your recovery. Initially, your activities will be limited, but you can slowly enhance your physical activity based on your comfort level and doctor’s recommendations. Here’s a guide on what activities you can engage in at home during your recovery period: 1. Immediate Postoperative Ph…
56. How much discomfort can one expect for the short term? In the long run?	Experiencing discomfort after an esophagectomy is common, and the level of discomfort can vary widely from person to person based on individual factors such as overall health, pain tolerance, and the extent of the surgery. Here’s a comprehensive overview of what to expect regarding discomfort in both the short and long term: Short-Term Discomfort (First Few Weeks Post-Surgery) 1. Surgical Pain: o…
57. Can esophageal cancer come back after surgery?	Yes, esophageal cancer can return after surgery, a process known as recurrence. While surgery can be effective in removing the cancerous tissue, the risk of recurrence depends on various factors. Here’s an overview of how and why esophageal cancer might come back after surgery and what can be done to monitor and manage this risk: 1. Types of Recurrence Esophageal cancer can recur in several ways:…
58. How long will I be in the hospital after my esophagectomy?	The length of stay in the hospital after an esophagectomy can vary depending on several factors, including the patient's overall health, the complexity of the surgery, and the rate of recovery. Here’s a general overview of what you can expect regarding hospital stay after esophagectomy: Typical Hospital Stay Duration • Average Duration: Most patients can expect to stay in the hospital for approxi…
59. What happens after an esophagectomy?	After an esophagectomy, patients go through a recovery process that follows surgery to remove part or all of the esophagus. This process involves various stages of healing, adjustments to diet and lifestyle, and monitoring for potential complications. Here’s an overview of what typically happens after an esophagectomy: 1. Immediate Postoperative Care • Recovery Room: After surgery, you will spend…
60. When should I call my healthcare provider after an esophagectomy?	After an esophagectomy, it's important to monitor your recovery closely and know when to contact your healthcare provider. While you will have regular follow-up appointments, you should reach out to your healthcare team promptly if you experience any concerning symptoms or changes. Here are some situations in which you should call your healthcare provider: 1. Symptoms of Infection • Fever: If you…
61. What can I expect when I go home?	When you go home after an esophagectomy, your recovery will continue outside the hospital. It’s important to be prepared for the changes you might face and understand what to expect during this period. Here’s a comprehensive overview of what you can anticipate after returning home: 1. Initial Adjustments • Emotional Transition: You may experience a range of emotions, from relief to anxiety about …
62. When can I return to work after my treatment?	The timeline for returning to work after treatment for esophageal cancer, particularly following an esophagectomy, varies significantly based on several factors, including the type of work you do, how well you recover, and the specifics of your treatment. Here’s a detailed overview to help you understand what to expect: 1. General Recovery Timeline • Esophagectomy Recovery: After an esophagectomy…
63. What can I expect to have on my body after esophagectomy?	After an esophagectomy, your body will undergo various changes and adjustments due to the surgical procedure and its aftermath. Here’s a detailed overview of what you can expect regarding physical changes, any incisions or alterations, and how your body may adapt post-surgery: 1. Surgical Incisions • Incision Sites: Depending on the type of esophagectomy performed (open or minimally invasive), yo…
64. How can I manage my pain after an esophagectomy?	Managing pain after an esophagectomy is crucial for your recovery and overall well-being. Here are several strategies that can help you effectively manage pain during your recovery period: 1. Medications • Prescribed Pain Relievers: Your healthcare provider will likely prescribe pain medications to help manage post-operative pain. This may include: o Opioids: For more severe pain, medications suc…
65. What can I do if my treatment is ineffective or if my cancer comes back?	If your cancer treatment is ineffective or if your cancer recurs after an esophagectomy, it can be a challenging and distressing situation. However, there are various options and strategies you can consider in consultation with your healthcare team. Here’s a comprehensive overview: 1. Communicate with Your Healthcare Team • Open Discussion: Talk openly with your oncologist and care team about you…

## Sheet: Gemini2.5 Pro
Prompt	Response from Gemini2.5 Pro
1. What are esophageal cancer risk factors?	We typically categorize the risk factors based on the two main types of esophageal cancer: squamous cell carcinoma and adenocarcinoma. Risk Factors for Esophageal Adenocarcinoma This is the most common type of esophageal cancer in the United States, and it's primarily linked to conditions that cause chronic irritation to the lower part of the esophagus. • Gastroesophageal Reflux Disease (GERD): T…
2. What are esophageal cancer signs and symptoms?	As a specialist in esophageal cancer, I can tell you that the signs and symptoms can be subtle at first and may not become apparent until the cancer has reached a more advanced stage. This is why awareness of the potential warning signs is so crucial. The most common and classic symptom of esophageal cancer is dysphagia, which is a difficulty in swallowing. • Initially, this may be very mild, wit…
3. How is esophageal cancer diagnosed?	As an esophageal cancer specialist, I can provide a detailed overview of the diagnostic process. When a patient comes to me with potential symptoms of esophageal cancer, such as difficulty swallowing (dysphagia), unexplained weight loss, persistent heartburn, or chest pain, I follow a structured approach to reach an accurate diagnosis. The process typically involves several key steps: 1. Initial …
4.How is esophageal cancer treated?	As a specialist in esophageal cancer, I can provide you with a detailed overview of how we approach treatment. It's important to understand that treatment is highly individualized and depends on several key factors, most importantly the stage of the cancer (how large it is and whether it has spread), the specific type of cancer (adenocarcinoma or squamous cell carcinoma), the tumor's location, an…
5. What are the survival rates for esophageal cancer?	This is a very common and understandable question for anyone facing a diagnosis of esophageal cancer. As a specialist in this field, I can tell you that survival rates are statistics that give us a general picture, but they don't predict any single individual's outcome. Every patient is different, and factors like the specific type of cancer, its location, the stage at diagnosis, and the person's…
6. How common is esophageal cancer?	Globally, esophageal cancer is the eighth most common cancer and the sixth leading cause of cancer-related death. However, its prevalence varies dramatically depending on the geographic location. There are specific regions, often referred to as the "esophageal cancer belt," stretching from northern Iran through Central Asia to north-central China, where the incidence is much higher than in other …
7. What should people know about esophageal cancer?	What is Esophageal Cancer? The esophagus is the muscular tube that connects your throat to your stomach. Esophageal cancer is a disease in which malignant (cancer) cells form in the tissues of the esophagus. The two most common types are: • Adenocarcinoma: This is the most common type of esophageal cancer in the United States, and it typically arises from the cells in the lower part of the esopha…
8. What can I do to reduce my chances of getting esophageal cancer？	Esophageal cancer is a serious disease, but it's important to remember that many of its key risk factors are related to lifestyle and are therefore within your control to change. By making informed choices, you can significantly reduce your risk. Here are the most impactful measures you can take, based on extensive medical research and clinical experience: 1. Eliminate Tobacco and Limit Alcohol •…
9. What is dumping syndrome?	As an esophageal cancer specialist, I frequently guide patients through the changes that can occur after surgery. One of the most common conditions we manage is dumping syndrome. What is Dumping Syndrome? Dumping syndrome is a condition that can develop after surgery on the stomach or esophagus, particularly after an esophagectomy (removal of the esophagus) where the stomach is often reshaped and…
10. What is esophageal cancer?	Esophageal cancer is a disease in which malignant (cancer) cells form in the tissues of the esophagus. The esophagus, as you may know, is the muscular tube that connects your throat to your stomach, playing a crucial role in moving the food you swallow down to be digested. The wall of the esophagus is made up of several layers of tissue. Cancer begins in the innermost layer (the mucosa) and can g…
11. Can GERD lead to esophageal cancer?	Yes, that is a very important and frequently asked question. As a specialist in esophageal cancer, I can tell you that there is a clear and established link between Gastroesophageal Reflux Disease (GERD) and the development of esophageal cancer, specifically a type called esophageal adenocarcinoma. However, it is crucial to understand that most people with GERD will never develop esophageal cance…
12. Can vaping cause esophageal cancer?	As an esophageal cancer specialist, I can tell you that this is a very important and timely question. The rise of vaping, particularly among younger people, is a significant public health concern, and understanding its long-term effects is a major focus of current medical research. The direct and long-term relationship between vaping and esophageal cancer is not yet as definitively established as…
13. What can be used to predict survival in esophageal cancer?	Of course. As an esophageal cancer specialist, I can tell you that predicting survival is a complex process that involves evaluating a number of different factors. It's not a simple calculation, but rather a comprehensive assessment of the individual patient and their specific cancer. Here are the key factors we use to predict survival in esophageal cancer: 1. Tumor Stage (TNM Staging) This is th…
14. How do leak rates vary by location in an esophageal resection (esophagectomy) for esophageal cancer?	Of course. This is a critically important question in my field, as anastomotic leaks are one of the most feared complications following an esophagectomy. The location of the anastomosis—the new connection made after removing a portion of the esophagus—is a major determinant of leak risk. From a specialist's perspective, here is how the leak rates generally vary by location: 1. Cervical Anastomosi…
15. Esophageal cancer affects three times as many men than women. Why is that?	1. Differences in Risk Factor Exposure Historically, the most significant drivers of esophageal cancer risk have been tobacco and alcohol use, particularly for one of the main types of esophageal cancer, squamous cell carcinoma. • Tobacco Use: Men have traditionally had higher rates of smoking than women. While this gap is narrowing in some parts of the world, the cumulative exposure over decades…
16. How quickly does esophageal cancer progress (get worse)?	Here are the main elements that influence how quickly the cancer can grow and spread: • Cancer Type: There are two main types of esophageal cancer, and they tend to have different growth patterns. o Adenocarcinoma: This is the most common type in the United States and is often linked to long-term acid reflux (GERD) and a condition called Barrett's esophagus. It typically develops in the lower par…
17. How do I choose between treatment, surgery, chemotherapy, and radiotherapy when I have esophageal caner?	Of course. It's completely understandable to have questions about the different treatment options for esophageal cancer. As a specialist in this field, I can tell you that the decision-making process is complex and highly individualized. There isn't a single "best" treatment; the optimal approach depends on a variety of factors specific to each patient. Let's break down the main treatment modalit…
18. Do I have to follow a special diet before my esophagectomy?	As an esophageal cancer specialist, I can tell you that, yes, it is often beneficial to follow a specific dietary plan in the weeks leading up to your esophagectomy. The primary goals of this diet are to improve your overall health and strength, which can lead to a better surgical outcome and a smoother recovery. Here are the key principles we generally recommend to our patients: 1. High-Protein,…
19. Do I have to quit smoking before my esophagectomy?	Yes, it is absolutely essential that you quit smoking before your esophagectomy. As a specialist in this field, I cannot overstate the importance of this step. Stopping smoking is one of the most significant actions you can take to improve your chances of a successful surgery and a smoother recovery. Here’s why it is so critical: 1. Improved Healing: Smoking severely impairs your body's ability t…
20. Should I exercise before my esophagectomy?	As an esophageal cancer specialist, I'm glad you're asking this important question. The time before an esophagectomy, often called the "prehabilitation" period, is a critical window of opportunity to improve your strength and resilience for the upcoming surgery. The short answer is yes, in most cases, exercising before your esophagectomy is highly recommended and can significantly improve your ou…
21. Will I need a feeding tube before my esophagectomy?	That's a very important and practical question. It's completely understandable to be thinking about the details of your treatment and how to best prepare for surgery. As an esophageal cancer specialist, I can tell you that the need for a feeding tube before an esophagectomy is not a one-size-fits-all answer. It is a decision we make on a case-by-case basis, carefully considering each patient's in…
22. How to Prepare for Esophagectomy Procedure？	Of course. I can provide you with a comprehensive overview of how to prepare for an esophagectomy. An esophagectomy is a significant but manageable operation. Proper preparation is key to a successful surgery and a smooth recovery. Here’s a guide to help you get ready, broken down into key areas: One to Two Months Before Surgery Nutritional Preparation • Goal: Optimize your nutritional status to …
23. What to Expect Before Esophagectomy Procedure？	Of course. I can provide you with a comprehensive overview of what to expect in the period leading up to an esophagectomy. As an esophageal cancer specialist, I guide my patients through this process every day. It's a significant operation, and being well-prepared, both physically and mentally, is key to a successful outcome. The preoperative phase can be broken down into several key stages: 1. I…
24. What happens before the operation?	Of course. This is a very common and important question for patients and their families. As a specialist in esophageal cancer, I guide my patients through a comprehensive pre-operative evaluation to ensure they are fully prepared for surgery and to maximize the chances of a successful outcome. Here’s a breakdown of what typically happens before an operation for esophageal cancer: 1. Comprehensive…
25. How can I cope with my emotions?	Of course. It's completely normal to feel a wide range of strong emotions before surgery for esophageal cancer. Please know that what you're experiencing is a valid and understandable part of this journey. Many of my patients describe feeling anxious, fearful, and overwhelmed. Facing surgery is a significant event, and it's important to give yourself the space to feel these emotions without judgm…
26. What is involved in screening for esophageal cancer?	As an esophageal cancer specialist, I can tell you that screening for this particular cancer is a nuanced process. Unlike widespread screening programs for cancers like breast or colon cancer, we don't typically screen the general population for esophageal cancer. Instead, we focus on a targeted approach for individuals who are at a higher risk. The primary reason for this targeted strategy is th…
27. How long does it take to have an esophagectomy surgery?	The duration of an esophagectomy can vary quite a bit, but typically the surgery itself lasts between 4 to 8 hours. Several factors can influence the total time, which is why there's such a wide range: • Surgical Approach: The specific technique we use is a major factor. o Open Surgery: A traditional open esophagectomy, which involves larger incisions in the chest and abdomen, is often on the lon…
28. Why do some people have radiation therapy and chemotherapy while others just have chemotherapy?	The decision to use radiation therapy in addition to chemotherapy is based on a careful and individualized assessment of several key factors, all centered around a single goal: to provide the most effective treatment with the best possible outcome for each specific patient. The primary factor guiding this decision is the stage of the cancer, which tells us how advanced it is. • For locally advanc…
29. How do you manage unresectable esophageal cancer involving both the thoracic esophagus and GE junction?	As an esophageal cancer specialist, managing unresectable cancer of the thoracic esophagus and gastroesophageal (GE) junction presents a significant challenge. The primary goal in this situation shifts from curative surgical removal to controlling the cancer, alleviating symptoms, and maximizing the patient's quality of life. Our approach is always multidisciplinary, involving a team of gastroent…
30. What are the side effects and risks of an esophagectomy?	Of course. As an esophageal cancer specialist, I can provide you with a detailed overview of the potential side effects and risks associated with an esophagectomy. It's a major and complex operation, and it's completely understandable to have questions and concerns about what to expect. The goal of an esophagectomy is to remove the cancerous part of your esophagus and then reconstruct it, usually…
31. Are these side effects normal?	That is an excellent and very important question. The simple answer is yes, experiencing some of these side effects is a normal and expected part of the recovery process after an esophagectomy. It would be highly unusual for a patient to go through this type of surgery and have none of the side effects we discussed. The surgery fundamentally reroutes your upper digestive system, and your body nee…
32. How to minimize long-term side effects?	That is the most important question to be asking. Thinking about the future and how to optimize your quality of life is a critical part of the journey. While we can't eliminate all long-term side effects, there is a great deal you can do, in partnership with your medical team, to minimize their impact. The approach is proactive and multifaceted, focusing on three key areas: Dietary Management, Li…
33. Will this surgery cure patient’s cancer? Does it let a patient live longer?	Of course. It's completely understandable to have these critical questions, and I'll do my best to answer them from my perspective as a specialist in esophageal cancer. When we talk about surgery for esophageal cancer, we are generally discussing a procedure called an esophagectomy, where we remove the cancerous part of the esophagus and then reconstruct it, usually by pulling up the stomach to c…
34. What Is Minimally Invasive Esophagectomy (MIE)?	Of course. It's a question I discuss with patients and their families every day. Minimally Invasive Esophagectomy, or MIE, is an advanced surgical technique we use to remove all or part of the esophagus, which is the muscular tube that carries food from your throat to your stomach. We typically perform this procedure for patients with esophageal cancer, but it can also be used for non-cancerous c…
35. When might surgery be used for esophageal cancer?	As an esophageal cancer specialist, I can tell you that surgery is a cornerstone of treatment for many patients, particularly when our goal is a cure. The decision to proceed with surgery, however, is complex and depends on a careful evaluation of several key factors. Primarily, we consider the stage of the cancer. • Early-Stage Cancer (Stage 0, I): For very early-stage cancers that are confined …
36. What is the aim of esophagectomy?	As an esophageal cancer specialist, my primary aim when I recommend surgery is, whenever possible, to cure the cancer. This is what we call treatment with "curative intent." Here’s what that involves in more detail: 1. Complete Tumor Removal: The foremost goal is to surgically remove the entire cancerous portion of the esophagus. This procedure is called an esophagectomy. By removing the primary …
37. Is esophagectomy a major surgery?	Yes, an esophagectomy is considered a major and highly complex operation. It is one of the most significant and demanding procedures in the field of general thoracic and foregut surgery. Here’s why it’s classified as a major surgery: 1. Anatomical Complexity: The esophagus travels through several critical areas of the body, including the neck, the chest (thorax), and the abdomen. To remove it, su…
38. What happens during an esophagectomy?	Of course. As an esophageal cancer specialist, I can walk you through what happens during an esophagectomy. It's a significant operation, but understanding the process can help demystify it. An esophagectomy is a complex surgical procedure with one primary goal: to remove the cancerous portion of your esophagus and then reconstruct it so you can swallow again. Here is a breakdown of the key stage…
39. What is involved in the operation?	Of course. I can provide you with a general overview of what a surgical operation for esophageal cancer entails from my perspective as a specialist. It's important to remember that the specific details of the operation can vary significantly from patient to patient, depending on the tumor's location, its size, the stage of the cancer, and the patient's overall health. The primary surgical procedu…
40. What type of care will I receive while I am in the hospital?	Of course. It's completely understandable to want to know what to expect. As your specialist, I want to ensure you feel informed and prepared for your time in the hospital. Let's walk through the typical care you can expect to receive. Your hospital stay is a critical phase of your treatment, focused on three main goals: precise diagnosis and staging, active treatment of the cancer, and comprehen…
41. What can I do to maintain my weight?	As an esophageal cancer specialist, I understand that maintaining your weight is a significant concern and a crucial part of your treatment and recovery. Weight loss is a very common challenge for patients with esophageal cancer, both due to the cancer itself and the side effects of treatment. Here are some strategies we can focus on to help you maintain your weight and strength. Dietary Strategi…
42. What are the different kinds of esophagectomy?	Broadly speaking, an esophagectomy is a surgical procedure to remove some or all of the esophagus, which is the tube that carries food from your throat to your stomach. After the cancerous portion of the esophagus is removed, the stomach is typically pulled up into the chest and reconnected to the remaining part of the esophagus to restore the ability to swallow. The main types of esophagectomy a…
43. Does an esophageal stent impact your radiation treatment plan for a patient with non-metastatic GE junction adenocarcinoma?	The placement of a self-expanding metallic stent (SEMS) to relieve dysphagia (difficulty swallowing) in a patient with a gastroesophageal (GE) junction adenocarcinoma does indeed have a significant impact on our radiation treatment planning. The decision to place a stent before or during chemoradiation is complex, and it requires a careful multidisciplinary discussion involving the patient, a gas…
44. How can treatment-related side effects be managed?	Here are some of the most common side effects we see from treatments like chemotherapy, radiation therapy, and surgery, along with the strategies we employ to manage them: 1. Difficulty or Painful Swallowing (Dysphagia and Odynophagia) This is one of the most common side effects, often resulting from the tumor itself, or from radiation and chemotherapy causing inflammation of the esophagus (esoph…
45. If I need surgery, will my esophagus be removed entirely?	The short answer is: not necessarily, but it is the most common approach. Surgery for esophageal cancer is called an esophagectomy. The primary goal of this operation is to remove all of the cancer to give you the best chance for a cure. To do this, we must remove the tumor itself, a margin of healthy tissue around the tumor on both ends, and the nearby lymph nodes where the cancer may have sprea…
46. How long is recovery from esophageal surgery?	The recovery from esophageal surgery, typically an esophagectomy, is a significant process that can be broken down into several phases. 1. The Hospital Stay (Typically 1-2 weeks) • Immediate Post-Op (First 24-48 hours): You will wake up in an intensive care unit (ICU) or a post-anesthesia care unit (PACU). The primary focus here is on monitoring your vital signs—heart rate, blood pressure, and ox…
47. How often will I have a check-up after esophageal surgery?	Of course. It's completely understandable to want to know what to expect after surgery for esophageal cancer. Having a clear picture of the follow-up process can provide a sense of control and peace of mind. Generally, the schedule for follow-up appointments, which we often call surveillance, is designed to be more frequent in the first few years after surgery, when the risk of recurrence is high…
48. Can I eat normally after esophagectomy?	As an esophageal cancer specialist, I can tell you that this is a very common and important question for patients who have undergone an esophagectomy. The short answer is that your eating habits will change significantly after the surgery, and you will have a "new normal" when it comes to your diet. It will take time and adjustment to find what works best for you. Here's a breakdown of what to ex…
49. What to Expect After Esophagectomy Procedure？	An esophagectomy is a major and complex operation. The recovery process is a journey, and it's important to be patient with your body as it heals. Here’s a breakdown of what you can typically expect in the phases following the procedure. Immediately After Surgery (The First 1-2 Weeks) This is the most intensive phase of your recovery, which will take place in the hospital. • Intensive Care Unit (…
50. How will we know if the treatment is working?	Of course. It's completely understandable that you want to know how we track the effectiveness of your treatment. This is a very common and important question for patients and their families. First and foremost, please remember that this information is for educational purposes, and your care team, who knows the specifics of your case, is always your best resource for information. As an esophageal…
51. Will vocalization become difficult after treatment?	Surgery (Esophagectomy) This is the most common treatment that can lead to voice changes. During an esophagectomy, the surgeon removes all or part of the esophagus. The nerves that control your vocal cords (the recurrent laryngeal nerves) run very close to the esophagus in the neck and upper chest. • Risk of Nerve Damage: Even with the most careful and precise surgical techniques, there is a risk…
52. How long will I have a feeding tube after surgery?	As an esophageal cancer specialist, I can tell you that this is a very common and important question for patients recovering from surgery. The length of time a feeding tube is needed after an esophagectomy varies from person to person, but I can give you a general idea of what to expect. Typically, a feeding tube is necessary for 4 to 8 weeks after surgery. However, this is just an average, and t…
53. How long after the esophagectomy can I start eating?	Generally, you won't be able to eat or drink immediately after the surgery. Your surgical team needs to ensure the new connection between your stomach (or intestine) and the remaining part of your esophagus, called the anastomosis, has started to heal properly. Here is a typical timeline, but please remember this is a general guide and your specific situation will be determined by your surgical t…
54. How can I avoid eating problems at home after my surgery?	The main goal after surgery is to get the nutrition you need to heal, without causing discomfort, pain, or other complications like acid reflux or dumping syndrome. Your new anatomy requires a new approach to eating. Here are the core principles we'll focus on: 1. Change How You Eat: Consistency is Key • Eat Small, Frequent Meals: This is the single most important change. Your new, smaller stomac…
55. What activity can I do at home after surgery?	Immediately After Discharge (First 2-4 weeks) Your main focus during this period should be on rest and healing. • Walking: This is the most important activity you can do. Start with short, frequent walks inside your home. As you feel stronger, you can gradually increase the distance and duration. Walking helps prevent blood clots, improves breathing, and aids in digestion. • Breathing Exercises: …
56. How much discomfort can one expect for the short term? In the long run?	In the short term, the discomfort you might experience is often related to the cancer itself or the immediate side effects of treatment. • From the Cancer: The most common initial symptom is dysphagia, or difficulty swallowing. It can feel like food is getting stuck in your throat or chest. This can progress from a minor annoyance with solid foods to a significant difficulty with liquids. This ca…
57. Can esophageal cancer come back after surgery?	Yes, unfortunately, esophageal cancer can come back after surgery. This is known as a recurrence, and it's one of the primary concerns we discuss with patients as we plan their treatment and long-term follow-up care. The possibility of recurrence is a difficult but important topic. Understanding it is key to long-term surveillance and management. Recurrence can happen in a few different ways: • L…
58. How long will I be in the hospital after my esophagectomy?	That's a very important and common question for patients preparing for an esophagectomy. It's completely understandable to want to have a clear picture of what your recovery will look like. In my experience, the length of your hospital stay can vary, but most patients can expect to be in the hospital for approximately 7 to 10 days after the procedure. However, it's important to understand that th…
59. What happens after an esophagectomy?	Immediately After Surgery: The Hospital Stay Your immediate recovery will begin in the hospital, and this phase is focused on monitoring you closely to ensure a safe and stable start to your healing. • Intensive Care Unit (ICU): Most patients spend the first day or two in the ICU. This allows for continuous monitoring of your heart, lungs, and the new connection where your stomach (or a portion o…
60. When should I call my healthcare provider after an esophagectomy?	As an esophageal cancer specialist, I emphasize to my patients that their recovery from an esophagectomy is a gradual process, and it's crucial to be vigilant about any changes in their health. While some discomfort and adjustment are normal, certain symptoms require prompt medical attention to prevent complications. You should call your healthcare provider immediately if you experience any of th…
61. What can I expect when I go home?	Here are the key areas to focus on as you transition from the hospital to your home: 1. Diet and Nutrition This is often the biggest adjustment after surgery. Your digestive system has been significantly altered, and it will take time to adapt. • Eating will feel different. You will likely have a feeding tube (a jejunostomy tube or J-tube) in place when you first go home. This tube goes directly …
62. When can I return to work after my treatment?	Of course. This is a very common and important question for patients recovering from esophageal cancer surgery. It's completely understandable that you're thinking about getting back to your routine. The truth is, the time it takes to return to work varies significantly from person to person. It really depends on a few key factors: 1. The type of surgery you had: A minimally invasive esophagectom…
63. What can I expect to have on my body after esophagectomy?	As an esophageal cancer specialist, I can tell you that the physical signs and symptoms of esophageal cancer can vary greatly from person to person, depending on the size and location of the tumor, and whether it has spread. In the early stages, there may be no symptoms at all. As the cancer grows, you might experience some of the following: • Difficulty Swallowing (Dysphagia): This is the most c…
64. How can I manage my pain after an esophagectomy?	As an esophageal cancer specialist, I want to first say that dealing with pain is a significant part of managing your condition, and it's a topic I discuss with my patients every day. Your concern is completely valid, and it’s important to address it proactively to improve your quality of life. Pain from esophageal cancer can arise from several sources—the tumor itself, side effects of treatments…
65. What can I do if my treatment is ineffective or if my cancer comes back?	Here are some of the steps we would take and the options we might consider: 1. Comprehensive Re-evaluation First and foremost, we would need to do a thorough re-evaluation to understand the current situation. This typically involves: • Imaging Tests: We would use tests like PET scans, CT scans, and endoscopic ultrasounds to get a precise picture of the cancer's location, size, and whether it has …

## Sheet: Grok-4
Prompt	Response from Grok-4
1. What are esophageal cancer risk factors?	Esophageal cancer isn't one-size-fits-all—there are two main types: squamous cell carcinoma (which often affects the upper esophagus) and adenocarcinoma (more common in the lower esophagus, especially in Western countries). The risk factors can overlap but sometimes differ between them. I'll break them down clearly below, based on the latest evidence as of 2025 from sources like the American Canc…
2. What are esophageal cancer signs and symptoms?	Common Signs and Symptoms Esophageal cancer typically develops in the lining of the esophagus (the tube connecting your throat to your stomach) and can be either squamous cell carcinoma (often in the upper esophagus) or adenocarcinoma (more common in the lower part, especially in Western countries). Symptoms often don't appear until the cancer has progressed, which is why it's sometimes called a …
3. How is esophageal cancer diagnosed?	1. Initial Evaluation and History • We start with a thorough medical history and physical exam. Patients often report symptoms like difficulty swallowing (dysphagia), unintentional weight loss, chest pain, persistent heartburn, regurgitation of food, or hoarseness. These aren't unique to esophageal cancer—they could indicate other issues like GERD or strictures—so we dig deeper. • Risk factors pl…
4.How is esophageal cancer treated?	1. Initial Evaluation and Staging Before jumping into treatment, we always start with a thorough staging process. This typically involves endoscopy (to visualize and biopsy the tumor), imaging like CT/PET scans, and sometimes endoscopic ultrasound to assess depth and lymph node involvement. Staging ranges from 0 (very early, confined to the inner lining) to IV (metastatic, spread to distant organ…
5. What are the survival rates for esophageal cancer?	Overall Survival Rates Esophageal cancer, which includes types like squamous cell carcinoma (often linked to smoking and alcohol) and adenocarcinoma (commonly associated with acid reflux and Barrett's esophagus), has an overall 5-year relative survival rate of about 20-25% across all stages combined. This means that, on average, about 20-25% of people diagnosed with esophageal cancer are still al…
6. How common is esophageal cancer?	Esophageal cancer is not among the most common cancers worldwide, but it's still a significant health issue, particularly in certain populations. Here's a breakdown: • Global Incidence: According to the International Agency for Research on Cancer (IARC), esophageal cancer is the 8th most common cancer globally, with approximately 604,000 new cases diagnosed in 2020 (the latest comprehensive globa…
7. What should people know about esophageal cancer?	What Is Esophageal Cancer? The esophagus is the muscular tube that carries food and liquids from your mouth to your stomach. Esophageal cancer starts when cells in the lining of the esophagus grow uncontrollably, forming a tumor. There are two main types: • Squamous cell carcinoma: This often affects the upper and middle parts of the esophagus and is linked to factors like smoking and heavy alcoh…
8. What can I do to reduce my chances of getting esophageal cancer？	1. Quit Smoking and Avoid Tobacco Products • Tobacco use is one of the strongest risk factors for esophageal cancer, especially squamous cell carcinoma (one of the main types). The chemicals in cigarettes damage the esophageal cells over time. • What to do: If you smoke, seek help to quit—options like nicotine replacement therapy, medications (e.g., varenicline), counseling, or apps can be effect…
9. What is dumping syndrome?	Dumping syndrome is a group of symptoms that occur when food, especially high-sugar or high-fat items, moves too quickly from your stomach into your small intestine. Normally, the stomach acts like a gatekeeper, releasing food slowly to allow for proper digestion and absorption. But after certain surgeries or conditions that disrupt this process, that "dumping" happens rapidly, leading to uncomfo…
10. What is esophageal cancer?	Esophageal cancer, also known as cancer of the esophagus, is a malignant tumor that develops in the tissues of the esophagus—the muscular tube that connects your throat (pharynx) to your stomach. This tube plays a crucial role in swallowing, as it transports food and liquids from your mouth to your digestive system. When cancer forms here, it can interfere with swallowing, nutrition, and overall …
11. Can GERD lead to esophageal cancer?	The Short Answer Yes, long-term GERD can increase the risk of developing esophageal cancer, but it's not a direct or inevitable progression. The link is primarily through a condition called Barrett's esophagus, which acts as an intermediate step. However, the overall risk is relatively low for most people with GERD, and there are effective ways to manage and monitor it to reduce that risk signifi…
12. Can vaping cause esophageal cancer?	The short answer is that vaping may increase the risk of esophageal cancer, but the evidence is still emerging and not as definitive as it is for traditional cigarette smoking. Vaping isn't considered "safe," and it's certainly not risk-free, especially over the long term. While we don't have decades of data yet (since e-cigarettes only became popular in the last 15-20 years), studies suggest tha…
13. What can be used to predict survival in esophageal cancer?	1. Tumor Staging (The Foundation of Prognosis) The single most important predictor is the stage of the cancer at diagnosis, based on the TNM system (Tumor, Node, Metastasis) from the American Joint Committee on Cancer (AJCC). This is determined through imaging (like CT/PET scans), endoscopy, and sometimes biopsy or surgery. • Early-stage (Stage I-II): Localized tumors without spread to lymph node…
14. How do leak rates vary by location in an esophageal resection (esophagectomy) for esophageal cancer?	Quick Overview of Esophagectomy and Anastomosis Esophagectomy involves surgically removing the cancerous portion of the esophagus and reconstructing the digestive tract, typically by pulling up the stomach (gastric conduit) or using part of the intestine to bridge the gap. The key step is the anastomosis—the surgical connection between the remaining esophagus and the conduit. The location of this…
15. Esophageal cancer affects three times as many men than women. Why is that?	The Two Main Types of Esophageal Cancer and Their Relevance Esophageal cancer isn't a single disease; it primarily comes in two forms, each with distinct risk profiles that contribute to the male predominance: 1. Squamous Cell Carcinoma: This type arises from the flat cells lining the esophagus and is more common in developing regions (e.g., parts of Asia and Africa). It's strongly linked to toba…
16. How quickly does esophageal cancer progress (get worse)?	Esophageal cancer is a serious condition, and its progression can vary significantly from person to person. I'll break this down step by step based on current medical understanding (as of 2025), drawing from clinical studies, guidelines from organizations like the American Society of Clinical Oncology (ASCO) and the National Comprehensive Cancer Network (NCCN), and my own experience treating pati…
17. How do I choose between treatment, surgery, chemotherapy, and radiotherapy when I have esophageal caner?	Step 1: Understanding the Big Picture Treatment decisions for esophageal cancer depend on several factors: • Stage of the cancer: Is it early-stage (localized to the esophagus) or advanced (spread to lymph nodes or other organs)? Early stages might lean toward surgery, while advanced ones often require a mix. • Location and type: Is it in the upper, middle, or lower esophagus? Squamous cell carci…
18. Do I have to follow a special diet before my esophagectomy?	In short, yes, there are often dietary guidelines to follow in the lead-up to your esophagectomy, but they're more about preparation and safety than a "special" long-term diet like you might see for other conditions. The goal is to optimize your nutrition, reduce surgical risks (like aspiration or infection), and ensure your body is as strong as possible going into the procedure. Esophageal cance…
19. Do I have to quit smoking before my esophagectomy?	In short, yes—quitting smoking is strongly recommended and often considered essential for the best outcomes. While it's not always a strict "have to" in the sense that surgery might still proceed if you can't quit entirely, continuing to smoke significantly increases risks during and after the procedure. Let me explain why. Why Quitting Is So Important Esophagectomy is a major operation that invo…
20. Should I exercise before my esophagectomy?	In short, yes—exercising before your surgery (often called "prehabilitation" or prehab) is generally recommended and can make a meaningful difference in your outcomes. Esophagectomy is a major operation that involves removing part or all of the esophagus, often with reconstruction using stomach tissue, and it can be physically demanding on the body. Studies from organizations like the American So…
21. Will I need a feeding tube before my esophagectomy?	The short answer is: It depends. Not every patient undergoing an esophagectomy (surgery to remove part or all of the esophagus, typically for esophageal cancer) requires a feeding tube before the operation. However, it's a common consideration, especially if swallowing difficulties or nutritional challenges are present. Let me break this down step by step to help you understand the reasoning. Why…
22. How to Prepare for Esophagectomy Procedure？	Preparation for esophagectomy generally starts several weeks before the procedure and involves medical, nutritional, physical, and emotional aspects. The goal is to get you in the best possible shape to handle the surgery and recovery, which can be lengthy (often 6-12 weeks or more). Let's break it down. Initial Evaluation and Testing Your preparation begins with a thorough assessment to confirm …
23. What to Expect Before Esophagectomy Procedure？	Esophagectomy is a complex operation to remove cancerous portions of the esophagus, often followed by reconstruction using parts of the stomach or intestine. Proper preparation can reduce risks, improve recovery, and help you feel more in control. This guide outlines the key steps and what you might experience in the weeks or days before surgery. Always follow your healthcare team's personalized …
24. What happens before the operation?	Thank you for reaching out—I'm Dr. Elena Reyes, a thoracic surgeon specializing in esophageal cancer with over 15 years of experience at a major cancer center. I've helped guide hundreds of patients through this process, and I know it can feel overwhelming. I'll walk you through what typically happens before an esophagectomy or similar surgery for esophageal cancer, based on standard protocols. K…
25. How can I cope with my emotions?	It's completely normal, and addressing it head-on can make a real difference in how you feel going into the operating room. I'll share some practical strategies based on what I've seen help others, drawing from psychological support methods tailored to cancer care. Remember, everyone's experience is unique, so let's tailor this to you as we go. 1. Acknowledge and Validate Your Feelings First thin…
26. What is involved in screening for esophageal cancer?	Who Should Get Screened? Not everyone needs routine screening for esophageal cancer because it's relatively uncommon in the general population. Screening is mainly targeted at high-risk individuals to make it worthwhile and avoid unnecessary procedures. Common risk factors include: • Long-standing gastroesophageal reflux disease (GERD), especially if it leads to Barrett's esophagus (a precancerou…
27. How long does it take to have an esophagectomy surgery?	An esophagectomy—the surgical removal of part or all of the esophagus, often performed to treat esophageal cancer—varies in duration depending on several factors. On average, the procedure itself (from the start of anesthesia to the end of closing the incisions) lasts 4 to 8 hours. However, it can be shorter or longer based on the specifics. Let me break this down for you: Key Factors Influencing…
28. Why do some people have radiation therapy and chemotherapy while others just have chemotherapy?	1. Understanding the Basics of Esophageal Cancer Treatment Esophageal cancer typically falls into two main types: squamous cell carcinoma (often linked to smoking or alcohol and more common in the upper esophagus) and adenocarcinoma (often related to acid reflux or Barrett's esophagus and more common in the lower esophagus). Treatments aim to control the cancer, relieve symptoms, and improve qual…
29. How do you manage unresectable esophageal cancer involving both the thoracic esophagus and GE junction?	1. Initial Assessment and Staging Confirmation • Why unresectable? Tumors involving both the thoracic esophagus and GE junction are often staged as T4 (invading adjacent structures) or higher, with possible nodal involvement (N+) or metastases (M1). Unresectability is determined by imaging (CT/PET-CT, endoscopic ultrasound), endoscopy, and sometimes biopsy. If it's adenocarcinoma (common at the G…
30. What are the side effects and risks of an esophagectomy?	Immediate Risks During or Right After Surgery Esophagectomy is a complex operation, typically lasting 4-8 hours, and it carries a higher risk profile compared to many other surgeries due to the esophagus's location near vital structures like the heart, lungs, and major blood vessels. The overall mortality rate has improved significantly with modern techniques—it's now around 2-5% in high-volume c…
31. Are these side effects normal?	Yes, in the context of esophagectomy, many of these side effects and risks are indeed "normal" or expected to some degree—they're common occurrences that we see in a significant portion of patients undergoing this procedure. But let me unpack that a bit, because "normal" can mean different things, and it's important not to downplay how challenging they can be. As a specialist who's guided countle…
32. How to minimize long-term side effects?	The key is starting early: optimization before surgery, careful surgical planning, and consistent follow-up afterward. Success often depends on your overall health, so tailoring this to your situation is crucial. If you share more details—like whether this is pre- or post-surgery, or specific symptoms you're concerned about (e.g., reflux or weight issues)—I can refine these suggestions. 1. Pre-Su…
33. Will this surgery cure patient’s cancer? Does it let a patient live longer?	Surgery, typically an esophagectomy (removal of part or all of the esophagus, often with reconstruction using the stomach or intestine), can be curative in certain scenarios, but it's not a guaranteed cure for everyone. Here's why: • It depends on the stage and type of cancer: For early-stage esophageal cancer (like stage 0 or I, where the tumor is confined to the inner layers of the esophagus an…
34. What Is Minimally Invasive Esophagectomy (MIE)?	MIE is a surgical technique used to remove part or all of the esophagus (the tube that connects your throat to your stomach), usually as a treatment for esophageal cancer. It's called "minimally invasive" because it avoids the large incisions required in traditional open surgery. Instead, we use small keyhole incisions (typically 5-10 mm each) combined with advanced tools like laparoscopes (thin …
35. When might surgery be used for esophageal cancer?	1. Primary Scenarios Where Surgery Is Considered Surgery is most often used when the cancer is localized and there's a realistic chance of removing it completely (what we call "curative intent"). This typically applies to earlier stages: • Stage 0 (Carcinoma in Situ) or Stage I: If the cancer is confined to the inner lining of the esophagus without invading deeper layers or spreading to lymph nod…
36. What is the aim of esophagectomy?	Primary Aims of Surgery in Esophageal Cancer The overarching goal of surgery is to remove or control the cancer while preserving or improving the patient's quality of life. Esophageal cancer often starts in the lining of the esophagus (the tube connecting your throat to your stomach) and can spread to nearby lymph nodes or other organs. Here's how surgery fits in: 1. Curative Intent (Aiming for a…
37. Is esophagectomy a major surgery?	Yes, esophagectomy is indeed considered a major surgery—one of the most complex and demanding procedures in thoracic oncology. As a specialist in esophageal cancer, I've performed and overseen many of these operations, and I can tell you it's not something we take lightly. Let me break this down for you step by step to give you a clear picture, and feel free to share more about why you're asking—…
38. What happens during an esophagectomy?	What Is an Esophagectomy? An esophagectomy is the surgical removal of part or all of the esophagus (the tube that connects your throat to your stomach). For esophageal cancer, the goal is to remove the tumor along with a margin of healthy tissue to reduce the risk of recurrence. Often, nearby lymph nodes are also removed to check for spread (staging) and to treat any microscopic disease. After re…
39. What is involved in the operation?	1. Pre-Operative Preparation Before surgery, we ensure the patient is optimized for the best outcomes. This phase can take a few weeks: • Diagnostic Workup: Confirming the diagnosis with endoscopy, biopsies, CT/PET scans, and sometimes endoscopic ultrasound to stage the cancer accurately. We also assess heart, lung, and nutritional status since esophageal cancer often causes swallowing issues and…
40. What type of care will I receive while I am in the hospital?	Multidisciplinary Team Approach In a specialized cancer center (which I strongly recommend for esophageal cancer, as outcomes are better), your care won't be handled by just one doctor. You'll have a team including: • Oncologists (medical, surgical, and radiation): We'll coordinate your treatment plan. For example, if you're undergoing esophagectomy (surgery to remove part of the esophagus), I'll…
41. What can I do to maintain my weight?	1. Focus on Nutrient-Dense, Easy-to-Swallow Foods Esophageal cancer often makes eating solid foods tough, so prioritize soft, moist, or liquid options that are calorie-rich and protein-packed to support muscle maintenance and energy levels. • High-calorie additions: Blend in healthy fats like avocado, nut butters, olive oil, or full-fat yogurt into meals. For example, add cheese or cream to soups…
42. What are the different kinds of esophagectomy?	1. Transhiatal Esophagectomy (THE) This approach avoids opening the chest cavity entirely. The surgeon makes incisions in the neck (cervical) and abdomen, then gently pulls the esophagus up through the chest (transhiatal means "through the hiatus" of the diaphragm) without a thoracic incision. The removed esophagus is typically replaced with a portion of the stomach (gastric conduit) that's pulle…
43. Does an esophageal stent impact your radiation treatment plan for a patient with non-metastatic GE junction adenocarcinoma?	Yes, an esophageal stent can significantly impact the radiation treatment plan for a patient with non-metastatic GEJ adenocarcinoma. It's not an absolute contraindication, but it introduces complexities that we must carefully manage to ensure safe and effective therapy. Let me break this down: 1. Why Stents Are Used in This Context • GEJ adenocarcinomas often cause dysphagia (difficulty swallowin…
44. How can treatment-related side effects be managed?	Guide to Managing Esophageal Cancer Treatment Side Effects Introduction Esophageal cancer treatments aim to control or cure the disease, but they can cause side effects ranging from mild to severe. Common treatments include: • Surgery (e.g., esophagectomy): Removes part or all of the esophagus. • Chemotherapy (e.g., drugs like cisplatin, 5-fluorouracil): Kills cancer cells systemically. • Radiati…
45. If I need surgery, will my esophagus be removed entirely?	Not necessarily. The type of surgery and how much of the esophagus is removed depend on several factors, including: • The stage and location of the cancer: For early-stage cancers (like stage 0 or I, often confined to the inner lining), we might not need to remove any part of the esophagus at all. Instead, we could use less invasive procedures like endoscopic mucosal resection (EMR) or endoscopic…
46. How long is recovery from esophageal surgery?	Immediate Post-Surgery Recovery (Hospital Phase) • Duration: Most patients spend 7 to 14 days in the hospital after esophageal surgery, though this can extend to 3 weeks or more if complications arise, such as infections, leaks at the surgical site, or breathing issues. • What to Expect: Right after surgery, you'll be in the ICU for 1-2 days for close monitoring. Pain management is key—often via …
47. How often will I have a check-up after esophageal surgery?	General Post-Surgery Check-Up Schedule After esophageal cancer surgery, regular check-ups (often called surveillance or follow-up visits) are crucial to monitor for any signs of recurrence, manage side effects, and support your recovery. These typically involve a combination of physical exams, imaging (like CT scans or PET-CT), blood tests (including tumor markers if applicable), and sometimes en…
48. Can I eat normally after esophagectomy?	In short, most patients do not return to completely "normal" eating right away—or sometimes ever—in the same way they did before surgery. Esophagectomy fundamentally changes your digestive anatomy: the esophagus is removed and often replaced with a section of your stomach or intestine pulled up to connect to the remaining esophagus or throat. This can lead to a smaller stomach capacity, altered s…
49. What to Expect After Esophagectomy Procedure？	Introduction Esophagectomy is a complex surgery typically performed to treat esophageal cancer, severe Barrett's esophagus, or other conditions affecting the esophagus. The procedure involves removing the diseased portion of the esophagus and reconnecting the remaining part to the stomach or using a section of intestine as a replacement. Recovery is gradual and requires patience, but most patient…
50. How will we know if the treatment is working?	As a board-certified gastroenterologist and esophageal cancer specialist with over 15 years of experience treating patients at a major cancer center, I appreciate you reaching out with this important question. Monitoring treatment response is crucial in esophageal cancer care, as it helps us adjust our approach to give you the best possible outcome. Esophageal cancer can be aggressive, but treatm…
51. Will vocalization become difficult after treatment?	Potential Impact on Vocalization After Esophageal Cancer Treatment Vocalization (speaking, voice quality, or even swallowing-related sounds) can sometimes be affected by esophageal cancer treatments, but it's not a guaranteed or universal outcome. It largely depends on factors like the location and stage of the cancer, the specific treatments used, and individual anatomy. Let me break this down s…
52. How long will I have a feeding tube after surgery?	Typical Duration of a Feeding Tube After Esophageal Cancer Surgery In esophageal cancer treatment, surgery often involves an esophagectomy (removal of part or all of the esophagus, sometimes with reconstruction using the stomach or intestine). Because this affects swallowing and digestion, a feeding tube is commonly placed to ensure you get proper nutrition while your body heals. The type of tube…
53. How long after the esophagectomy can I start eating?	Typical Timeline for Starting to Eat After Esophagectomy Esophagectomy involves removing part or all of the esophagus and often reconstructing it with tissue from the stomach or intestine. This is major surgery, so we take a cautious approach to reintroducing food to avoid issues like leaks, infections, or aspiration (food going into the lungs). 1. Immediate Post-Op Period (Days 1-5 or so): Right…
54. How can I avoid eating problems at home after my surgery?	Understanding the Challenges After esophageal surgery, your digestive system has been reconfigured, which can lead to issues like a narrower passage for food, changes in stomach capacity, or altered motility. At home, the goal is to support healing, maintain nutrition, and prevent complications like aspiration (food going into the lungs) or weight loss. If you've just been discharged, these tips …
55. What activity can I do at home after surgery?	Key Principles for At-Home Activities Post-Surgery The goal during recovery is to promote healing, prevent complications (like blood clots, pneumonia, or wound issues), and gradually rebuild strength without overexerting yourself. Most patients are discharged from the hospital within 1-2 weeks after surgery, but full recovery can take several months. Start slow, listen to your body, and stop if y…
56. How much discomfort can one expect for the short term? In the long run?	Short-Term Discomfort (First Few Weeks to Months After Diagnosis) In the immediate aftermath of diagnosis and during initial treatments, discomfort is often manageable but can feel disruptive. Here's what patients commonly report: • Diagnostic Procedures: Things like endoscopies, biopsies, or imaging scans (e.g., CT or PET scans) might cause temporary soreness in the throat or chest. For instance…
57. Can esophageal cancer come back after surgery?	Why and How Does Recurrence Happen? Esophageal cancer, which typically starts in the lining of the esophagus (often as squamous cell carcinoma or adenocarcinoma), can sometimes leave behind microscopic cancer cells that aren't detectable during surgery. These cells might linger in the surgical area, nearby tissues, or even spread elsewhere before the operation. Recurrence can show up in a few way…
58. How long will I be in the hospital after my esophagectomy?	Typical Hospital Stay After Esophagectomy An esophagectomy is a major surgery where we remove part or all of the esophagus, often reconstructing it using tissue from the stomach or intestine. It's typically done for esophageal cancer, and recovery involves close monitoring to ensure everything heals properly and to catch any complications early. • Average length of stay: Most patients spend about…
59. What happens after an esophagectomy?	Post-Esophagectomy Recovery Guide Introduction An esophagectomy is a complex operation, but it's often life-saving for esophageal cancer patients. Recovery involves physical healing, nutritional adaptation, and emotional support. The process typically spans weeks to months, with the first few weeks being the most intensive. Always follow your surgical team's personalized plan. Immediate Post-Oper…
60. When should I call my healthcare provider after an esophagectomy?	Post-esophagectomy, you'll typically spend several days in the hospital for monitoring, but once you're home, vigilance is key to catching potential issues early. Here's when you should call your healthcare provider (or surgeon's office) promptly—ideally within 24 hours or sooner if it's severe: Signs of Infection or Anastomotic Leak • Fever above 100.4°F (38°C), chills, or night sweats: These co…
61. What can I expect when I go home?	Immediate Post-Discharge Period (First 1-2 Weeks) When you're discharged—usually 7-10 days after surgery, depending on your progress—you'll likely feel a mix of relief and fatigue. Here's what to anticipate: • Pain and Discomfort: Expect some soreness around the incision sites (often in the chest, abdomen, or neck, depending on the surgical approach). We typically prescribe pain medications like …
62. When can I return to work after my treatment?	Factors That Influence When You Can Return to Work Returning to work after esophageal surgery (like an esophagectomy, which is often the main procedure for esophageal cancer) isn't a one-size-fits-all timeline. It depends on several key elements: • Type of surgery: Was it minimally invasive (e.g., laparoscopic or robotic-assisted), which typically allows for quicker recovery, or an open procedure…
63. What can I expect to have on my body after esophagectomy?	1. Symptoms You Might Notice on or in Your Body Esophageal cancer often starts subtly, but as it progresses, you may experience physical changes or sensations. These aren't "things on your body" like visible marks at first, but they can feel very real: • Swallowing difficulties (dysphagia): This is one of the most common early signs. You might feel like food is getting stuck in your throat or che…
64. How can I manage my pain after an esophagectomy?	1. Understand the Source of Your Pain Esophageal cancer often causes pain due to: • Swallowing difficulties (dysphagia): The tumor can narrow the esophagus, making eating painful. • Tumor growth: Pressure on surrounding tissues or nerves. • Treatment side effects: Radiation can cause esophagitis (inflammation), chemo might lead to mucositis or neuropathy, and surgery could result in post-operativ…
65. What can I do if my treatment is ineffective or if my cancer comes back?	1. Reassess and Adjust Your Current Treatment Plan If your initial treatment (like chemotherapy, radiation, surgery, or a combination) isn't effective, or if the cancer returns, the first step is often a thorough re-evaluation. This might include: • Imaging and Biopsies: Updated scans (CT, PET, endoscopy) to check the cancer's status, spread, or molecular changes. Sometimes, a recurrence can be l…
