# Supplementary material for: Comparative performance evaluation of large language models in answering esophageal cancer-related questions: a multi-model assessment study
Source: Front Digit Health. 2025 Oct 7;7:1670510. doi: 10.3389/fdgth.2025.1670510 (PMC12537878; doi:10.3389/fdgth.2025.1670510)
Supplement: Supplementary Table S3 — Retest questions and corresponding answers for each of the five LLMs. [file Table3.xlsx]

## Sheet: ChatGPT-5.0
Retesting issue	Response from ChatGPT-5
12.Can vaping cause esophageal cancer?	Key takeaways • There is currently no direct long-term population evidence proving that “exclusive e-cigarette use causes esophageal cancer.” E-cigarettes have not been in widespread use long enough, and esophageal cancer often has a latency of 10–20+ years, so conclusive epidemiology is lacking. • E-cigarettes are not harmless. Their aerosols contain potentially carcinogenic or pro-inflammatory …
13.What can be used to predict survival in esophageal cancer?	Key takeaways • Earlier stage usually means longer survival; deeper invasion, more spread, and faster growth usually mean shorter survival. • Being able to receive curative-intent treatment (surgery or definitive chemoradiation) is crucial. • Overall health (strength, nutrition, comorbidities) and response to treatment can significantly change outcomes. • Doctors typically provide “probability ra…
22.What to Expect Before Esophagectomy Procedure?	Preparing for an esophagectomy is all about “assess, optimize, plan, educate, and manage perioperatively.” The better the preparation, the lower the risk and the faster the recovery. 1. Preoperative assessment • Staging and imaging: contrast-enhanced CT (chest/abdomen), neck US/CT as needed, PET-CT for selected cases; EGD with EUS to assess depth and nodes; confirm resectability. • Medical evalua…
29. How do you manage unresectable esophageal cancer involving both the thoracic esophagus and GE junction?	When both the thoracic esophagus and the gastroesophageal junction (GEJ) are involved and the cancer is not resectable, the strategy is typically “definitive chemoradiation for local control + systemic therapy for micrometastatic disease + proactive symptom and nutrition support.” Choices depend on histology (ESCC vs EAC), stage/burden, ECOG performance, biomarkers (PD-L1, HER2, MSI/TMB), and the…

## Sheet: Claude Sonnet4.0
Retesting issue	Response from Claude Sonnet 4.0
6.How common is esophageal cancer?	Esophageal cancer is relatively uncommon compared to other cancer types, but its incidence has been rising in recent years. According to statistics, esophageal cancer is typically ranked as the eighth most common cancer worldwide. In the United States, the American Cancer Society estimates that there will be about 20,640 new cases of esophageal cancer in 2023, with approximately 16,120 deaths res…
14. How do leak rates vary by location in an esophageal resection (esophagectomy) for esophageal cancer?	As an esophageal cancer specialist, it's essential to understand that leak rates following esophagectomy can vary significantly based on various factors, particularly the specific location of the anastomosis and other surgical considerations. Here’s a detailed overview: 1. Areas of Anastomosis • Cervical Anastomosis: In cervical esophagectomy, where the upper esophagus is reconnected to the phary…
28. Why do some people have radiation therapy and chemotherapy while others just have chemotherapy?	The treatment approach for esophageal cancer can vary significantly among patients based on several factors, including the stage of the cancer, the location of the tumor, the patient’s overall health, and specific characteristics of the cancer itself. Here’s a breakdown of why some patients receive radiation therapy along with chemotherapy, while others may receive only chemotherapy: 1. Stage of …
32. How to minimize long-term side effects?	Minimizing long-term side effects after esophageal cancer surgery is essential for enhancing patient quality of life and overall health. Here are some detailed strategies: 1. Nutritional Support Dietitian Involvement: Collaborate with an oncology dietitian who can provide personalized dietary advice. They will assess your nutritional needs and recommend high-calorie, high-protein foods. Meal Plan…
35. When might surgery be used for esophageal cancer?	Surgery for esophageal cancer can be an important treatment option, and its use typically depends on various factors, including the stage of cancer, the patient’s overall health, and the specific characteristics of the tumor. Here are key situations when surgery may be indicated: 1. Early Stage Cancer • Stage I Esophageal Cancer: Surgical intervention is most common for early-stage cancers confin…
63. What can I expect to have on my body after esophagectomy?	After an esophagectomy, which is the surgical removal of part or all of the esophagus, there are several changes and preparations you can expect. Here’s what you might encounter on your body as you recover: 1. Surgical Scars: You will likely have visible scars where the surgery was performed. The location and size of the scars depend on the surgical technique used (open surgery or minimally invas…

## Sheet: DeepSeek-R1
Retesting issue	Response from DeepSeek-R1
24.What happens before the operation?	Of course. As an esophageal cancer specialist, I approach each patient's journey to surgery as a critical phase that we navigate together. Our goal is not just to perform an operation, but to ensure you are physically and mentally prepared for a major procedure, maximizing your chances for a successful outcome and a smooth recovery. Here is a detailed breakdown of what happens before an esophagec…
25.How can I cope with my emotions?	Of course. It is my privilege to speak with you directly about this. Please know that everything you are feeling is not only valid but expected. Receiving a diagnosis of esophageal cancer is a profound and life-altering event. The emotional toll can be as challenging as the physical one, and addressing it is a critical part of your overall care. As a specialist, I guide my patients through this e…
33.Will this surgery cure patient’s cancer? Does it let a patient live longer?	As an esophageal cancer specialist, I can provide insights into the surgical management of this disease. Will this surgery cure the patient’s cancer? Surgery can potentially cure esophageal cancer, particularly if the disease is diagnosed at an early stage and has not spread beyond the esophagus. The most common surgical procedure is an esophagectomy, where part or all of the esophagus is removed…
37.Is esophagectomy a major surgery?	Yes, esophagectomy is considered a major surgery. As an esophageal cancer specialist, I can tell you that this surgical procedure involves the removal of part or all of the esophagus, which is a significant and complex operation. Here are some key points regarding the surgery: 1. Invasiveness: Esophagectomy typically requires large incisions in the chest or abdomen and may involve significant man…
42.What are the different kinds of esophagectomy?	As a professional in the field of esophageal cancer, here are the primary types of esophagectomy that are commonly performed, along with their indications and techniques: 1. Transhiatal Esophagectomy (THE) • Indications: Generally used for patients with lower esophageal cancer. • Technique: The procedure is performed through an incision in the neck and the abdomen, allowing access to the esophagu…
44.How can treatment-related side effects be managed?	Managing treatment-related side effects in esophageal cancer patients involves a multifaceted approach, including surgical and neoadjuvant therapies, among others. Here’s a detailed response: 1. Surgical Considerations • Preoperative Counseling: Discuss potential side effects such as pain, dysphagia, and nutrition problems before surgery. Inform patients about the importance of prehabilitation, i…
50. How will we know if the treatment is working?	As a professional esophageal cancer specialist, assessing the effectiveness of treatment involves a combination of clinical evaluations, imaging studies, and laboratory tests. Here’s how we typically determine if the treatment is working: 1. Clinical Evaluations • Symptom Improvement: We assess whether symptoms such as difficulty swallowing, weight loss, pain, or fatigue have improved. A reductio…

## Sheet: Gemini2.5 Pro
Retesting issue	Response from Gemini2.5 Pro
43. Does an esophageal stent impact your radiation treatment plan for a patient with non-metastatic GE junction adenocarcinoma?	As a doctor specializing in esophageal cancer, I can tell you that if a patient with GE junction adenocarcinoma (a type of cancer where the esophagus meets the stomach) has a stent in place, it definitely changes how we plan their radiation treatment. Here’s why: 1. Stent Material and Shadows: Stents are usually made of metal or plastic. When we do a CT scan to plan the radiation, the stent can c…
47. How often will I have a check-up after esophageal surgery?	As an esophageal cancer specialist, I can tell you that post-esophagectomy surveillance schedules are designed to detect recurrence early and manage any long-term complications. A comprehensive approach considers guidelines from organizations like the National Comprehensive Cancer Network (NCCN), the American Society of Clinical Oncology (ASCO), and the Chinese Society of Clinical Oncology (CSCO)…
63. What can I expect to have on my body after esophagectomy?	As an esophageal cancer specialist, I want to give you a realistic picture of what to expect, both immediately after surgery and in the long term. Individual experiences vary, but this should provide a good overview. Short-Term Changes (Immediately Post-Surgery): • Incision(s): As mentioned before, the location and size depend on the surgical approach: abdominal, thoracic, neck incisions, or a co…

## Sheet: Grok-4
Retesting issue	Response from Grok-4
14. How do leak rates vary by location in an esophageal resection (esophagectomy) for esophageal cancer?	Esophagectomy involves removing the diseased esophagus and reconnecting it, often with the stomach, at either a cervical (neck) or intrathoracic (chest) site. Leaks, where contents escape the connection, are influenced by factors like blood supply and tension, with cervical sites showing higher rates but often milder severity. • Cervical Anastomosis Leak Rates: These typically range from 10% to 3…
27. How long does it take to have an esophagectomy surgery?	Esophagectomy is a major procedure involving the removal of part or all of the esophagus, typically performed to treat esophageal cancer, and it often includes reconstructing the digestive tract using the stomach or another organ. The surgery's length can vary significantly depending on several factors, which I'll outline below. Typical Duration The operative time for an esophagectomy generally r…
43. Does an esophageal stent impact your radiation treatment plan for a patient with non-metastatic GE junction adenocarcinoma?	For patients with non-metastatic GE junction adenocarcinoma, the primary treatment approach often involves multimodality therapy, such as neoadjuvant chemoradiation followed by surgery (e.g., per the CROSS regimen) or definitive chemoradiation in non-surgical candidates. Esophageal stents are occasionally placed to manage dysphagia in these patients, but their presence does indeed impact the radi…
63. What can I expect to have on my body after esophagectomy?	Short-Term Changes: 1. Surgical Incision: o Location: Incisions may be found in the chest or abdomen, depending on the surgical approach. o Appearance: Initially, the incision will be sutured or stapled, possibly with drainage tubes to manage fluid. Expect swelling and bruising. 2. Gastrostomy or Feeding Tube: o Many patients will have a temporary feeding tube (G-tube) if oral intake is not possi…
